# Supplementary material for: 1-Hexyl-1,3,6,8-tetra­aza­tricyclo­[4.3.1.13,8]undecan-1-ium iodide
Source: Acta Crystallogr Sect E Struct Rep Online. 2011 Dec 3;68(Pt 1):o17. doi: 10.1107/S1600536811050781 (PMC3254358; doi:10.1107/S1600536811050781)
Supplement: Supplementary file 1 [file e-68-00o17-sup1.cif]

##############################################################################
#                                                                            #
# This CIF contains the data in a paper accepted for publication in          #
# Acta Crystallographica Section E. It conforms to the requirements of       #
# Notes for Authors for Acta Crystallographica Section E, and has been       #
# peer reviewed under the auspices of the IUCr Commission on Journals.       #
#                                                                            #
# Full details of the Crystallographic Information File format               #
# are given in the paper "The Crystallographic Information File (CIF):       #
# a New Standard Archive File for Crystallography" by S. R. Hall, F. H.      #
# Allen and I. D. Brown [Acta Cryst. (1991), A47, 655-685].                  #
#                                                                            #
# The current version of the core CIF dictionary is obtainable from          #
# ftp://ftp.iucr.org/pub/cif_core.dic.                                       #
#                                                                            #
# Software is freely available for graphical display of the structure(s)     #
# in this CIF. For information consult the CIF software page                 #
# http://www.iucr.org/resources/cif/software.                                #
#                                                                            #
# This file may be used for bona fide research purposes within the           #
# scientific community so long as proper attribution is given to the journal # 
# article from which it was obtained.                                        #
#                                                                            #
##############################################################################
data_global
_audit_creation_method     'Jana2006 Version : 03/10/2011'
_journal_date_recd_electronic     2011-11-18
_journal_date_accepted     2011-11-25
_journal_name_full     'Acta Crystallographica, Section E'
_journal_year     2012
_journal_volume     68
_journal_issue      1
_journal_page_first     o17
_journal_page_last     o17
_journal_paper_category     QO
_journal_paper_doi     10.1107/S1600536811050781
_journal_coeditor_code     BX2384
_publ_contact_author_name     'Augusto Rivera'
_publ_contact_author_address
;
Departamento de Qu\'imica, Universidad Nacional de Colombia,
Ciudad Universitaria, Bogot\'a, Colombia
;
_publ_contact_author_email     'ariverau@unal.edu.co'
_publ_contact_author_fax     '57-1-3165220'
_publ_contact_author_phone     '57-1-3165000'
_publ_section_title
;
1-Hexyl-1,3,6,8-tetraazatricyclo[4.3.1.1^3,8^]undecan-1-ium iodide
;
loop_
    _publ_author_name
    _publ_author_footnote
    _publ_author_address
    'Rivera, Augusto' .
;
Departamento de Qu\'imica, Universidad Nacional de Colombia,
Ciudad Universitaria, Bogot\'a, Colombia
;
    'Sadat-Bernal, John' .
;
Departamento de Qu\'imica, Universidad Nacional de Colombia,
Ciudad Universitaria, Bogot\'a, Colombia
;
    'R\'ios-Motta, Jaime' .
;
Departamento de Qu\'imica, Universidad Nacional de Colombia,
Ciudad Universitaria, Bogot\'a, Colombia
;
    'Fejfarov\'a, Karla' .
;
Institute of Physics ASCR, v.v.i.,
Na Slovance 2
182 21 Praha 8
Czech Republic
;
    'Du\<sek, Michal' .
;
Institute of Physics ASCR, v.v.i.,
Na Slovance 2
182 21 Praha 8
Czech Republic
;
data_I
_chemical_name_systematic
;
1-Hexyl-1,3,6,8-tetraazatricyclo[4.3.1.1^3,8^]undecan-1-ium iodide
;
_chemical_name_common     ?
_chemical_formula_moiety     'C13 H27 N4 +, I -'
_chemical_formula_sum     'C13 H27 I1 N4'
_chemical_formula_structural     ?
_chemical_formula_analytical     ?
_chemical_formula_iupac     'C13 H27 N4 +, I -'
_chemical_formula_weight     366.3
_chemical_melting_point     ?
_symmetry_cell_setting     monoclinic
_symmetry_space_group_name_H-M     'P 21/n'
_symmetry_space_group_name_Hall     '-P 2yn'
loop_
    _symmetry_equiv_pos_site_id
    _symmetry_equiv_pos_as_xyz
    1 x,y,z
    2 -x+1/2,y+1/2,-z+1/2
    3 -x,-y,-z
    4 x+1/2,-y+1/2,z+1/2
_cell_length_a     8.4914(4)
_cell_length_b     16.1497(6)
_cell_length_c     11.8673(6)
_cell_angle_alpha     90
_cell_angle_beta     102.690(5)
_cell_angle_gamma     90
_cell_volume     1587.65(13)
_cell_formula_units_Z     4
_cell_measurement_reflns_used     6021
_cell_measurement_theta_min     2.9644
_cell_measurement_theta_max     28.6222
_cell_measurement_temperature     120
_cell_special_details     ?
_exptl_crystal_description     prism
_exptl_crystal_colour     colourless
_exptl_crystal_size_max     0.2110
_exptl_crystal_size_mid     0.1895
_exptl_crystal_size_min     0.1082
_exptl_crystal_density_diffrn     1.5319
_exptl_crystal_density_meas     ?
_exptl_crystal_density_method     'not measured'
_exptl_crystal_F_000     744
_exptl_absorpt_coefficient_mu     2.009
_exptl_absorpt_correction_type     multi-scan
_exptl_absorpt_process_details
;
(CrysAlis PRO; Agilent, 2010),
;
_exptl_absorpt_correction_T_min     0.92946
_exptl_absorpt_correction_T_max     1.00000
_exptl_special_details
;
(CrysAlis PRO; Agilent, 2010),
Empirical absorption correction using spherical harmonics,
implemented in SCALE3 ABSPACK scaling algorithm.
;
_diffrn_ambient_temperature     120
_diffrn_radiation_type     'Mo K\a'
_diffrn_radiation_wavelength     0.71069
_diffrn_radiation_source     'Enhance (Mo) X-ray Source'
_diffrn_radiation_monochromator     graphite
_diffrn_measurement_device_type     'Agilent Xcalibur Atlas Gemini ultra'
_diffrn_measurement_device     'four-cycle diffractometer'
_diffrn_measurement_method     'Rotation method data acquisition using \w scans'
_diffrn_detector_area_resol_mean     10.3784
_diffrn_reflns_number     6803
_diffrn_reflns_av_R_equivalents     0.0278
_diffrn_reflns_av_sigmaI/netI     0.0358
_diffrn_reflns_theta_min     2.76
_diffrn_reflns_theta_max     28.71
_diffrn_reflns_theta_full     28.37
_diffrn_measured_fraction_theta_max     0.95
_diffrn_measured_fraction_theta_full     0.98
_diffrn_reflns_limit_h_min     -11
_diffrn_reflns_limit_h_max     11
_diffrn_reflns_limit_k_min     -21
_diffrn_reflns_limit_k_max     21
_diffrn_reflns_limit_l_min     -15
_diffrn_reflns_limit_l_max     15
_diffrn_reflns_reduction_process
;
Integration of the CCD images was done by program CrysAlisPro
(Agilent Technologies, 2010). The same program was used for indexing of the
crystal shape and absorption correction.
;
_diffrn_standards_number     0
_diffrn_standards_interval_count     ?
_diffrn_standards_interval_time     ?
_diffrn_standards_decay_%     .
loop_
    _diffrn_standard_refln_index_h
    _diffrn_standard_refln_index_k
    _diffrn_standard_refln_index_l
    ? ? ?
_refine_special_details
;
The refinement was carried out against all reflections. The conventional
<i>R</i>-factor is always based on <i>F</i>. The goodness of fit as well as
the weighted <i>R</i>-factor are based on <i>F</i> and <i>F</i>^2^ for
refinement carried out on <i>F</i> and <i>F</i>^2^, respectively. The
threshold expression is used only for calculating <i>R</i>-factors <i>etc</i>.
and it is not relevant to the choice of reflections for refinement.
The program used for refinement, Jana2006, uses the weighting scheme based on
the experimental expectations, see _refine_ls_weighting_details, that does not
force <i>S</i> to be one. Therefore the values of <i>S</i> are usually larger
than the ones from the <i>SHELX</i> program.
;
_reflns_number_total     6795
_reflns_number_gt     4959
_reflns_threshold_expression     I>3\s(I)
_refine_ls_structure_factor_coef     Fsqd
_refine_ls_R_factor_all     0.0548
_refine_ls_R_factor_gt     0.0343
_refine_ls_wR_factor_gt     0.0814
_refine_ls_wR_factor_ref     0.0859
_refine_ls_goodness_of_fit_ref     1.23
_refine_ls_restrained_S_all     ?
_refine_ls_number_reflns     6795
_refine_ls_number_parameters     160
_refine_ls_number_restraints     6
_refine_ls_number_constraints     126
_refine_ls_hydrogen_treatment     constr
_refine_ls_weighting_scheme     sigma
_refine_ls_weighting_details     'w=1/[\s^2^(I)+0.0016I^2^]'
_refine_ls_shift/su_max     0.0095
_refine_ls_shift/su_mean     0.0007
_refine_diff_density_max     0.71
_refine_diff_density_min     -0.54
_refine_ls_extinction_method     'none'
_refine_ls_extinction_coef     ?
_refine_ls_abs_structure_details     ?
_refine_ls_abs_structure_Flack     ?
_refine_ls_abs_structure_Rogers     ?
loop_
    _atom_type_symbol
    _atom_type_scat_dispersion_real
    _atom_type_scat_dispersion_imag
    _atom_type_scat_source
    C 0.0033 0.0016 'International Tables Vol C tables 4.2.6.8 and 6.1.1.1'
    H 0.0000 0.0000 'International Tables Vol C tables 4.2.6.8 and 6.1.1.1'
    I -0.4742 1.8119 'International Tables Vol C tables 4.2.6.8 and 6.1.1.1'
    N 0.0061 0.0033 'International Tables Vol C tables 4.2.6.8 and 6.1.1.1'
_computing_data_collection     'CrysAlis PRO (Agilent, 2010)'
_computing_cell_refinement     'CrysAlis PRO (Agilent, 2010)'
_computing_data_reduction     'CrysAlis PRO (Agilent, 2010)'
_computing_structure_solution     'SIR2002 (Burla <i>et al.</i>, 2003)'
_computing_structure_refinement
                                 'JANA2006 (Pet\<r\'i\<cek <i>et al.</i>, 2006)'
_computing_molecular_graphics     'DIAMOND (Brandenburg & Putz, 2005)'
_computing_publication_material
                                 'JANA2006 (Pet\<r\'i\<cek <i>et al.</i>, 2006)'
loop_
    _atom_site_type_symbol
    _atom_site_label
    _atom_site_fract_x
    _atom_site_fract_y
    _atom_site_fract_z
    _atom_site_U_iso_or_equiv
    _atom_site_adp_type
    _atom_site_calc_flag
    _atom_site_refinement_flags
    _atom_site_occupancy
    _atom_site_symmetry_multiplicity
    _atom_site_disorder_assembly
    _atom_site_disorder_group
    I I1 0.76438(2) 0.145638(12) 0.653063(18) 0.03486(7) Uani d . 1 4 . .
    N N1 0.3333(2) 0.14856(13) 0.3771(2) 0.0243(7) Uani d . 1 4 . .
    N N2 0.1997(3) 0.08915(14) 0.5186(2) 0.0288(8) Uani d . 1 4 . .
    N N3 0.0378(3) 0.14480(14) 0.3388(2) 0.0315(8) Uani d D 1 4 . .
    N N4 0.2240(3) 0.23902(15) 0.5091(2) 0.0388(9) Uani d D 1 4 . .
    C C1 0.3335(3) 0.07917(16) 0.4647(2) 0.0271(9) Uani d . 1 4 . .
    C C2 0.0478(3) 0.08342(17) 0.4302(2) 0.0304(9) Uani d . 1 4 . .
    C C3 0.3437(3) 0.23048(16) 0.4446(2) 0.0305(10) Uani d . 1 4 . .
    C C4 0.1724(3) 0.14102(17) 0.2875(2) 0.0264(8) Uani d . 1 4 . .
    C C5 -0.0374(8) 0.2221(3) 0.3446(7) 0.0496(12) Uiso d D 0.5 4 . .
    C C5x 0.0024(9) 0.2269(3) 0.3739(7) 0.0496(12) Uiso d D 0.5 4 . .
    C C6 0.0726(7) 0.2638(5) 0.4366(6) 0.0572(13) Uiso d D 0.5 4 . .
    C C6x 0.0779(8) 0.2814(5) 0.4655(7) 0.0572(13) Uiso d D 0.5 4 . .
    C C7 0.2155(4) 0.16748(18) 0.5817(3) 0.0362(11) Uani d . 1 4 . .
    C C8 0.4742(3) 0.14364(17) 0.3199(3) 0.0311(9) Uani d . 1 4 . .
    C C9 0.4960(4) 0.0633(2) 0.2612(3) 0.0442(12) Uani d . 1 4 . .
    C C10 0.6358(4) 0.0646(2) 0.2041(3) 0.0449(12) Uani d . 1 4 . .
    C C11 0.6715(4) -0.0158(2) 0.1516(3) 0.0431(12) Uani d . 1 4 . .
    C C12 0.8106(4) -0.0173(2) 0.0927(3) 0.0597(15) Uani d . 1 4 . .
    C C13 0.8456(4) -0.0991(2) 0.0453(3) 0.0559(15) Uani d . 1 4 . .
    H H1a 0.325427 0.026624 0.426054 0.0325 Uiso calc RT 1 4 . .
    H H1b 0.432326 0.080962 0.522431 0.0325 Uiso calc RT 1 4 . .
    H H2a 0.037822 0.028919 0.397084 0.0365 Uiso calc RT 1 4 . .
    H H2b -0.042195 0.090043 0.46622 0.0365 Uiso calc RT 1 4 . .
    H H3a 0.448482 0.23527 0.495002 0.0366 Uiso calc RT 1 4 . .
    H H3b 0.337177 0.276138 0.391924 0.0366 Uiso calc RT 1 4 . .
    H H4a 0.165088 0.184457 0.231378 0.0317 Uiso calc RT 1 4 . .
    H H4b 0.170457 0.089787 0.246222 0.0317 Uiso calc RT 1 4 . .
    H H5b -0.043281 0.251622 0.273587 0.0596 Uiso calc RT 0.5 4 . .
    H H5ax -0.045388 0.258903 0.306961 0.0596 Uiso calc RT 0.5 4 . .
    H H5bx -0.112446 0.234851 0.357854 0.0596 Uiso calc RT 0.5 4 . .
    H H6a 0.012618 0.295738 0.481032 0.0686 Uiso calc RT 0.5 4 . .
    H H6b 0.07684 0.321573 0.418284 0.0686 Uiso calc RT 0.5 4 . .
    H H6ax 0.014906 0.283059 0.523445 0.0686 Uiso calc RT 0.5 4 . .
    H H6bx 0.100532 0.3335 0.433464 0.0686 Uiso calc RT 0.5 4 . .
    H H7a 0.30989 0.165774 0.643444 0.0435 Uiso calc RT 1 4 . .
    H H7b 0.126368 0.173803 0.618669 0.0435 Uiso calc RT 1 4 . .
    H H8a 0.571696 0.15691 0.375121 0.0373 Uiso calc RT 1 4 . .
    H H8b 0.468506 0.188379 0.265919 0.0373 Uiso calc RT 1 4 . .
    H H9a 0.509646 0.0191 0.316598 0.053 Uiso calc RT 1 4 . .
    H H9b 0.399214 0.05054 0.205088 0.053 Uiso calc RT 1 4 . .
    H H10a 0.730382 0.083252 0.258209 0.0539 Uiso calc RT 1 4 . .
    H H10b 0.619781 0.107199 0.146302 0.0539 Uiso calc RT 1 4 . .
    H H11a 0.576002 -0.035328 0.099259 0.0517 Uiso calc RT 1 4 . .
    H H11b 0.685421 -0.058664 0.20906 0.0517 Uiso calc RT 1 4 . .
    H H12a 0.905875 0.002829 0.144747 0.0716 Uiso calc RT 1 4 . .
    H H12b 0.793601 0.02334 0.032196 0.0716 Uiso calc RT 1 4 . .
    H H13a 0.930204 -0.092887 0.003967 0.0839 Uiso calc RT 1 4 . .
    H H13b 0.879025 -0.137625 0.107581 0.0839 Uiso calc RT 1 4 . .
    H H13c 0.750077 -0.119484 -0.00617 0.0839 Uiso calc RT 1 4 . .
    H H5a -0.13884 0.213923 0.366185 0.0596 Uiso calc RT 0.5 4 . .
loop_
    _atom_site_aniso_label
    _atom_site_aniso_U_11
    _atom_site_aniso_U_22
    _atom_site_aniso_U_33
    _atom_site_aniso_U_12
    _atom_site_aniso_U_13
    _atom_site_aniso_U_23
    _atom_site_aniso_type_symbol
    I1 0.02999(10) 0.03331(11) 0.03983(12) 0.00062(9) 0.00452(8) -0.01420(10) I
    N1 0.0220(11) 0.0227(11) 0.0273(12) -0.0016(10) 0.0034(9) 0.0020(10) N
    N2 0.0321(12) 0.0270(12) 0.0271(14) -0.0009(10) 0.0056(11) 0.0047(10) N
    N3 0.0240(11) 0.0380(14) 0.0308(14) -0.0042(11) 0.0024(10) 0.0098(12) N
    N4 0.0467(15) 0.0317(14) 0.0413(17) -0.0010(13) 0.0168(13) -0.0035(12) N
    C1 0.0270(14) 0.0235(14) 0.0285(16) 0.0001(11) 0.0012(12) 0.0065(12) C
    C2 0.0273(14) 0.0336(16) 0.0294(16) -0.0070(13) 0.0045(12) 0.0046(13) C
    C3 0.0344(15) 0.0219(14) 0.0328(17) -0.0062(12) 0.0022(14) 0.0006(12) C
    C4 0.0233(12) 0.0310(15) 0.0217(14) -0.0036(12) -0.0022(11) 0.0059(13) C
    C7 0.0433(18) 0.0391(17) 0.0265(17) -0.0058(14) 0.0083(14) -0.0017(13) C
    C8 0.0247(13) 0.0323(15) 0.0372(17) -0.0053(13) 0.0087(12) 0.0051(14) C
    C9 0.0467(19) 0.0394(18) 0.052(2) -0.0038(15) 0.0230(17) -0.0022(16) C
    C10 0.0341(16) 0.0442(19) 0.058(2) -0.0009(16) 0.0135(16) 0.0005(17) C
    C11 0.0455(19) 0.0450(19) 0.041(2) 0.0046(15) 0.0145(17) 0.0044(16) C
    C12 0.042(2) 0.059(2) 0.083(3) -0.0058(18) 0.026(2) -0.012(2) C
    C13 0.050(2) 0.073(3) 0.048(2) 0.018(2) 0.0190(19) 0.000(2) C
loop_
    _geom_bond_atom_site_label_1
    _geom_bond_atom_site_label_2
    _geom_bond_site_symmetry_1
    _geom_bond_site_symmetry_2
    _geom_bond_distance
    _geom_bond_publ_flag
    N1 C1 . . 1.529(4) ?
    N1 C3 . . 1.539(3) ?
    N1 C4 . . 1.541(3) ?
    N1 C8 . . 1.502(4) ?
    N2 C1 . . 1.430(4) ?
    N2 C2 . . 1.476(3) ?
    N2 C7 . . 1.461(4) ?
    N3 C2 . . 1.458(4) ?
    N3 C4 . . 1.409(4) ?
    N3 C5 . . 1.411(6) ?
    N3 C5x . . 1.441(6) ?
    N4 C3 . . 1.408(4) ?
    N4 C6 . . 1.438(7) ?
    N4 C6x . . 1.412(7) ?
    N4 C7 . . 1.452(4) ?
    C1 H1a . . 0.96 ?
    C1 H1b . . 0.96 ?
    C2 H2a . . 0.96 ?
    C2 H2b . . 0.96 ?
    C3 H3a . . 0.96 ?
    C3 H3b . . 0.96 ?
    C4 H4a . . 0.96 ?
    C4 H4b . . 0.96 ?
    C5 C6 . . 1.439(10) ?
    C5 H5b . . 0.96 ?
    C5 H5a . . 0.96 ?
    C5x C6x . . 1.435(10) ?
    C5x H5ax . . 0.96 ?
    C5x H5bx . . 0.96 ?
    C6 H6a . . 0.96 ?
    C6 H6b . . 0.96 ?
    C6x H6ax . . 0.96 ?
    C6x H6bx . . 0.96 ?
    C7 H7a . . 0.96 ?
    C7 H7b . . 0.96 ?
    C8 C9 . . 1.503(4) ?
    C8 H8a . . 0.96 ?
    C8 H8b . . 0.96 ?
    C9 C10 . . 1.490(5) ?
    C9 H9a . . 0.96 ?
    C9 H9b . . 0.96 ?
    C10 C11 . . 1.500(5) ?
    C10 H10a . . 0.96 ?
    C10 H10b . . 0.96 ?
    C11 C12 . . 1.499(5) ?
    C11 H11a . . 0.96 ?
    C11 H11b . . 0.96 ?
    C12 C13 . . 1.491(6) ?
    C12 H12a . . 0.96 ?
    C12 H12b . . 0.96 ?
    C13 H13a . . 0.96 ?
    C13 H13b . . 0.96 ?
    C13 H13c . . 0.96 ?
loop_
    _geom_angle_atom_site_label_1
    _geom_angle_atom_site_label_2
    _geom_angle_atom_site_label_3
    _geom_angle_site_symmetry_1
    _geom_angle_site_symmetry_2
    _geom_angle_site_symmetry_3
    _geom_angle
    _geom_angle_publ_flag
    C1 N1 C3 . . . 106.5(2) ?
    C1 N1 C4 . . . 106.25(19) ?
    C1 N1 C8 . . . 112.7(2) ?
    C3 N1 C4 . . . 111.58(19) ?
    C3 N1 C8 . . . 108.7(2) ?
    C4 N1 C8 . . . 111.0(2) ?
    C1 N2 C2 . . . 109.3(2) ?
    C1 N2 C7 . . . 109.5(2) ?
    C2 N2 C7 . . . 112.7(2) ?
    C2 N3 C4 . . . 111.8(2) ?
    C2 N3 C5 . . . 121.2(4) ?
    C2 N3 C5x . . . 113.1(4) ?
    C4 N3 C5 . . . 118.6(4) ?
    C4 N3 C5x . . . 113.9(4) ?
    C3 N4 C6 . . . 111.0(4) ?
    C3 N4 C6x . . . 121.9(4) ?
    C3 N4 C7 . . . 112.4(2) ?
    C6 N4 C7 . . . 115.0(4) ?
    C6x N4 C7 . . . 116.7(4) ?
    N1 C1 N2 . . . 109.8(2) ?
    N1 C1 H1a . . . 109.4711 ?
    N1 C1 H1b . . . 109.4708 ?
    N2 C1 H1a . . . 109.4712 ?
    N2 C1 H1b . . . 109.4718 ?
    H1a C1 H1b . . . 109.0907 ?
    N2 C2 N3 . . . 112.6(2) ?
    N2 C2 H2a . . . 109.4708 ?
    N2 C2 H2b . . . 109.472 ?
    N3 C2 H2a . . . 109.4708 ?
    N3 C2 H2b . . . 109.4711 ?
    H2a C2 H2b . . . 106.0941 ?
    N1 C3 N4 . . . 113.7(2) ?
    N1 C3 H3a . . . 109.4712 ?
    N1 C3 H3b . . . 109.4711 ?
    N4 C3 H3a . . . 109.4713 ?
    N4 C3 H3b . . . 109.4714 ?
    H3a C3 H3b . . . 104.9048 ?
    N1 C4 N3 . . . 112.3(2) ?
    N1 C4 H4a . . . 109.4714 ?
    N1 C4 H4b . . . 109.4716 ?
    N3 C4 H4a . . . 109.471 ?
    N3 C4 H4b . . . 109.4715 ?
    H4a C4 H4b . . . 106.513 ?
    N3 C5 C6 . . . 103.0(5) ?
    N3 C5 H5b . . . 109.4716 ?
    N3 C5 H5a . . . 109.472 ?
    C6 C5 H5b . . . 109.4704 ?
    C6 C5 H5a . . . 109.4707 ?
    H5b C5 H5a . . . 115.2131 ?
    N3 C5x C6x . . . 134.1(6) ?
    N3 C5x H5ax . . . 109.4707 ?
    N3 C5x H5bx . . . 109.471 ?
    C6x C5x H5ax . . . 109.4709 ?
    C6x C5x H5bx . . . 109.4719 ?
    H5ax C5x H5bx . . . 62.4606 ?
    N4 C6 C5 . . . 132.1(6) ?
    N4 C6 H6a . . . 109.4707 ?
    N4 C6 H6b . . . 109.4714 ?
    C5 C6 H6a . . . 109.4715 ?
    C5 C6 H6b . . . 109.4717 ?
    H6a C6 H6b . . . 69.7221 ?
    N4 C6x C5x . . . 101.0(6) ?
    N4 C6x H6ax . . . 109.4706 ?
    N4 C6x H6bx . . . 109.4714 ?
    C5x C6x H6ax . . . 109.4706 ?
    C5x C6x H6bx . . . 109.4716 ?
    H6ax C6x H6bx . . . 116.7784 ?
    N2 C7 N4 . . . 113.3(3) ?
    N2 C7 H7a . . . 109.4714 ?
    N2 C7 H7b . . . 109.472 ?
    N4 C7 H7a . . . 109.4709 ?
    N4 C7 H7b . . . 109.4705 ?
    H7a C7 H7b . . . 105.3282 ?
    N1 C8 C9 . . . 116.5(2) ?
    N1 C8 H8a . . . 109.4716 ?
    N1 C8 H8b . . . 109.4713 ?
    C9 C8 H8a . . . 109.4715 ?
    C9 C8 H8b . . . 109.4708 ?
    H8a C8 H8b . . . 101.3702 ?
    C8 C9 C10 . . . 113.0(3) ?
    C8 C9 H9a . . . 109.4702 ?
    C8 C9 H9b . . . 109.4711 ?
    C10 C9 H9a . . . 109.472 ?
    C10 C9 H9b . . . 109.4714 ?
    H9a C9 H9b . . . 105.7374 ?
    C9 C10 C11 . . . 115.5(3) ?
    C9 C10 H10a . . . 109.4709 ?
    C9 C10 H10b . . . 109.471 ?
    C11 C10 H10a . . . 109.4711 ?
    C11 C10 H10b . . . 109.4722 ?
    H10a C10 H10b . . . 102.6643 ?
    C10 C11 C12 . . . 117.3(3) ?
    C10 C11 H11a . . . 109.4708 ?
    C10 C11 H11b . . . 109.4718 ?
    C12 C11 H11a . . . 109.4709 ?
    C12 C11 H11b . . . 109.4715 ?
    H11a C11 H11b . . . 100.2535 ?
    C11 C12 C13 . . . 115.6(3) ?
    C11 C12 H12a . . . 109.4712 ?
    C11 C12 H12b . . . 109.4718 ?
    C13 C12 H12a . . . 109.4714 ?
    C13 C12 H12b . . . 109.4707 ?
    H12a C12 H12b . . . 102.5339 ?
    C12 C13 H13a . . . 109.4716 ?
    C12 C13 H13b . . . 109.471 ?
    C12 C13 H13c . . . 109.4712 ?
    H13a C13 H13b . . . 109.4712 ?
    H13a C13 H13c . . . 109.4704 ?
    H13b C13 H13c . . . 109.4719 ?
loop_
    _geom_torsion_atom_site_label_1
    _geom_torsion_atom_site_label_2
    _geom_torsion_atom_site_label_3
    _geom_torsion_atom_site_label_4
    _geom_torsion_site_symmetry_1
    _geom_torsion_site_symmetry_2
    _geom_torsion_site_symmetry_3
    _geom_torsion_site_symmetry_4
    _geom_torsion
    _geom_torsion_publ_flag
    ? ? ? ? ? ? ? ? ? ?
loop_
    _geom_hbond_atom_site_label_D
    _geom_hbond_atom_site_label_H
    _geom_hbond_atom_site_label_A
    _geom_hbond_site_symmetry_D
    _geom_hbond_site_symmetry_H
    _geom_hbond_site_symmetry_A
    _geom_hbond_distance_DH
    _geom_hbond_distance_HA
    _geom_hbond_distance_DA
    _geom_hbond_angle_DHA
    _geom_hbond_publ_flag
    C1 H1a I1 . . 3_656 0.96 2.98 3.913(3) 164 y
    C3 H3b I1 . . 4_454 0.96 3.04 3.925(2) 154 y
