# Supplementary material for: 1-Hexyl-1,3,6,8-tetra­aza­tricyclo­[4.3.1.13,8]undecan-1-ium iodide
Source: Acta Crystallogr Sect E Struct Rep Online. 2011 Dec 3;68(Pt 1):o17. doi: 10.1107/S1600536811050781 (PMC3254358; doi:10.1107/S1600536811050781)
Supplement: Supplementary file 2 [file e-68-00o17-Isup2.hkl]

#
# h,k,l, Fc-squared, Fo-squared, sigma(Fo-squared) and status flag
#
data_I
_shelx_title                             '   '
_shelx_refln_list_code                   4
_shelx_F_calc_maximum                    231.57
_exptl_crystal_F_000                     744
_reflns_d_resolution_high                0.7397

loop_
 _symmetry_equiv_pos_as_xyz
 'x, y, z'
 '-x+1/2, y+1/2, -z+1/2'
 '-x, -y, -z'
 'x+1/2, -y+1/2, z+1/2'

_cell_length_a                           8.4914(4)
_cell_length_b                           16.1497(6)
_cell_length_c                           11.8673(6)
_cell_angle_alpha                        90
_cell_angle_beta                         102.690(5)
_cell_angle_gamma                        90

_shelx_F_squared_multiplier              1.000

loop_
 _refln_index_h
 _refln_index_k
 _refln_index_l
 _refln_F_squared_calc
 _refln_F_squared_meas
 _refln_F_squared_sigma
 _refln_observed_status
 _jana_refln_twin_domain
   2   0   0 24035.20 26890.20 168.35 o    1
   4   0   0 11724.60 12292.00  40.99 o    1
   6   0   0   846.69   805.45  23.37 o    1
   8   0   0   690.23   680.53  23.14 o    1
   2   1   0     4.10    14.16   5.07 <    1
   3   1   0   507.18   533.58   8.05 o    1
   4   1   0   920.58   857.22   9.78 o    1
   6   1   0   365.92   290.67  13.91 o    1
   7   1   0  1535.58  1409.52  21.19 o    1
   9   1   0   307.73   276.81  23.60 o    1
  11   1   0   236.87   222.22  65.90 o    1
   1   2   0  1642.43  1902.48   9.40 o    1
   2   2   0   545.59   596.40   7.00 o    1
   3   2   0 12991.20 14328.10  41.71 o    1
   4   2   0  1382.95  1481.95  13.74 o    1
   6   2   0   709.37   622.66  15.78 o    1
   7   2   0  6110.33  5924.93  32.07 o    1
   9   2   0   617.24   600.12  22.14 o    1
   1   3   0   718.50   857.45   6.30 o    1
   2   3   0   530.33   526.78   6.49 o    1
   3   3   0  1301.26  1364.98  15.76 o    1
   4   3   0    95.51    67.79   6.99 o    1
   6   3   0   186.80   168.98  13.84 o    1
   7   3   0  1157.32  1120.38  17.87 o    1
   9   3   0   771.69   694.04  21.24 o    1
   1   4   0  5033.27  5033.79  13.03 o    1
   2   4   0 10556.70 10199.50  22.39 o    1
   3   4   0  1969.81  2167.53  15.13 o    1
   4   4   0  6510.30  6706.69  23.47 o    1
   6   4   0  1884.88  1849.20  21.39 o    1
   7   4   0   374.39   384.62  15.54 o    1
   9   4   0    52.11    50.24  19.39 <    1
   1   5   0   243.35   209.28   7.00 o    1
   2   5   0   223.44   333.64   7.94 o    1
   3   5   0    94.77   119.84   9.23 o    1
   4   5   0  1060.42  1040.04  11.88 o    1
   6   5   0  1250.33  1257.41  17.10 o    1
   7   5   0    58.47    65.00  12.60 o    1
   9   5   0     7.45    29.97  24.90 <    1
   1   6   0  5675.21  5816.47  18.53 o    1
   2   6   0  6726.97  6984.48  18.39 o    1
   3   6   0  7261.77  7850.63  41.13 o    1
   4   6   0  3708.71  3573.75  20.18 o    1
   6   6   0  1408.34  1426.30  19.39 o    1
   7   6   0  1587.56  1629.17  27.39 o    1
   9   6   0   195.88   171.38  23.40 o    1
   1   7   0   380.72   358.00   7.76 o    1
   2   7   0   136.34   136.12   7.93 o    1
   3   7   0  1029.10   896.07  28.70 o    1
   4   7   0    59.73    60.42   9.97 o    1
   6   7   0    85.13    72.29  17.62 o    1
   7   7   0   704.58   671.61  21.03 o    1
   9   7   0   564.27   569.83  30.05 o    1
   1   8   0  6692.00  6400.28  23.19 o    1
   2   8   0  3367.64  3280.52  24.76 o    1
   3   8   0  6783.31  6635.06  61.35 o    1
   4   8   0  1711.46  1785.60  23.74 o    1
   6   8   0   512.52   531.27  20.83 o    1
   7   8   0  1671.72  1641.71  39.83 o    1
   9   8   0   336.98   340.81  29.07 o    1
   1   9   0   101.77    94.73   7.01 o    1
   2   9   0   643.38   606.61  18.65 o    1
   4   9   0   731.36   741.76  21.99 o    1
   6   9   0   605.43   530.26  19.16 o    1
   7   9   0   242.74   325.51  58.81 o    1
   9   9   0    54.25    45.59  27.43 <    1
   1  10   0   349.49   350.10   8.20 o    1
   2  10   0  5092.98  5088.89  43.82 o    1
   4  10   0  4528.00  4560.65  37.95 o    1
   6  10   0  1394.84  1311.39  30.76 o    1
   7  10   0   107.34   146.87  30.84 o    1
   9  10   0     8.45    59.75  32.85 <    1
   1  11   0    25.26    19.68  15.85 <    1
   2  11   0    47.58    54.53  18.81 <    1
   3  11   0    62.24   184.98  43.96 o    1
   4  11   0   305.55   295.75  20.31 o    1
   6  11   0   167.98   140.32  25.68 o    1
   7  11   0   358.79   253.84  61.20 o    1
   9  11   0   232.73   251.30  61.07 o    1
   1  12   0  4404.59  4254.87  35.59 o    1
   2  12   0   143.05   209.38  41.75 o    1
   4  12   0     1.47    16.61  18.85 <    1
   6  12   0    11.71    47.84  21.26 <    1
   7  12   0  1343.62  1372.68  55.18 o    1
   9  12   0   161.30   191.53  60.98 o    1
   1  13   0     2.97     9.82  17.84 <    1
   2  13   0    95.60   101.49  27.58 o    1
   4  13   0   231.81   237.40  23.64 o    1
   6  13   0   386.50   360.84  29.93 o    1
   7  13   0   613.34   619.11  70.81 o    1
   9  13   0   324.54   289.30  64.15 o    1
   1  14   0   110.42   111.93  17.10 o    1
   2  14   0  1866.20  1865.12  65.13 o    1
   4  14   0  1730.77  1697.64  31.47 o    1
   6  14   0   392.16   413.27  45.28 o    1
   7  14   0   187.86   209.76  64.21 o    1
   1  15   0    15.86    39.35  17.02 <    1
   2  15   0   137.85   157.75  45.71 o    1
   4  15   0   411.67   443.12  25.43 o    1
   6  15   0   129.19   147.23  44.19 o    1
   7  15   0    50.02   -27.94  63.52 <    1
   1  16   0  1129.15  1067.24  24.49 o    1
   2  16   0   496.68   493.33  38.49 o    1
   4  16   0   266.02   288.38  25.11 o    1
   6  16   0    75.43    70.17  44.80 <    1
   1  17   0    84.04    83.62  21.74 o    1
   2  17   0     0.00    16.19  48.39 <    1
   4  17   0     9.12    30.60  23.93 <    1
   6  17   0     2.55   -24.23  63.84 <    1
   1  18   0   664.17   698.22  24.43 o    1
   2  18   0   642.15   740.18  44.67 o    1
   4  18   0   425.91   441.80  33.09 o    1
   1  19   0     0.13    -4.44  23.22 <    1
   2  19   0    10.10    80.94  39.68 <    1
   4  19   0    67.38    43.45  42.58 <    1
   1  20   0    45.53    42.23  28.96 <    1
   2  20   0   452.25   588.63  69.28 o    1
   4  20   0   392.74   403.41  70.74 o    1
   1  21   0    10.38    44.80  29.72 <    1
  -9   0   1     5.24    16.10  25.53 <    1
  -7   0   1   206.32   179.49  16.55 o    1
  -5   0   1  2453.49  2434.50  23.20 o    1
  -3   0   1  9541.17  9475.55  24.12 o    1
   1   0   1 22278.20 22647.90 209.10 o    1
   3   0   1  4472.24  4572.50  31.43 o    1
   5   0   1 10112.40 10083.50  54.50 o    1
   7   0   1  4352.07  4184.39  38.11 o    1
   9   0   1  2550.59  2336.30  43.73 o    1
  -9   1   1  1260.25  1235.99  27.81 o    1
  -7   1   1  2845.05  3004.03  25.94 o    1
  -6   1   1  1419.03  1322.50  14.14 o    1
  -4   1   1  4742.12  4881.63  18.73 o    1
  -3   1   1  8379.21  8935.05  19.56 o    1
  -2   1   1  4280.19  4428.13  11.43 o    1
  -1   1   1    24.69    14.30   5.16 <    1
   1   1   1   187.57   236.73   5.43 o    1
   2   1   1   136.30   183.27   8.34 o    1
   3   1   1   221.57   210.16  13.86 o    1
   4   1   1  1001.18   979.13  12.06 o    1
   6   1   1     1.04    22.49  14.16 <    1
   7   1   1   161.81   157.64  12.81 o    1
   9   1   1    93.46    73.90  20.76 o    1
  -9   2   1     8.50    20.29  17.13 <    1
  -7   2   1    62.65    80.80  11.01 o    1
  -6   2   1  4011.34  3920.70  23.38 o    1
  -4   2   1  2016.02  1811.36  11.10 o    1
  -3   2   1   339.79   274.89   5.95 o    1
  -2   2   1 12027.50 13397.00  23.42 o    1
  -1   2   1  2395.35  3097.45   9.55 o    1
   1   2   1  6931.07  6940.37  24.61 o    1
   2   2   1 29930.90 30242.80 135.12 o    1
   3   2   1   541.58   457.96  19.04 o    1
   4   2   1  9625.05  9515.53  28.87 o    1
   6   2   1  5189.93  5334.63  32.87 o    1
   7   2   1   289.16   275.31  20.55 o    1
   9   2   1   213.10   130.57  21.59 o    1
  -9   3   1   425.15   375.58  26.98 o    1
  -7   3   1   603.53   717.98  22.08 o    1
  -6   3   1  2965.28  2901.82  19.87 o    1
  -4   3   1  6735.62  6715.57  18.72 o    1
  -3   3   1  1087.90  1182.63   8.90 o    1
  -2   3   1  9923.48  9851.06  16.88 o    1
  -1   3   1  6005.69  5963.41  13.06 o    1
   1   3   1    29.22    57.79   7.05 o    1
   2   3   1  6433.17  6184.14  17.29 o    1
   3   3   1   508.18   512.58  14.23 o    1
   4   3   1  1029.03  1017.57  12.54 o    1
   6   3   1    57.84    80.71  14.44 o    1
   7   3   1   231.79   219.08  14.28 o    1
   9   3   1    48.67    66.18  21.15 o    1
  -9   4   1    69.02    75.67  19.58 o    1
  -7   4   1    10.66    15.21  10.15 <    1
  -6   4   1   188.83   204.95  11.02 o    1
  -4   4   1  1436.65  1354.93  10.56 o    1
  -3   4   1  3105.99  3510.54  13.98 o    1
  -2   4   1  1537.44  1684.92   8.05 o    1
  -1   4   1 17267.20 18372.80  59.09 o    1
   1   4   1 14241.70 14851.00  36.59 o    1
   2   4   1  2957.44  2954.60  13.59 o    1
   3   4   1  6913.17  7773.47  44.53 o    1
   4   4   1  1339.99  1296.34  14.00 o    1
   6   4   1  1927.84  1663.33  27.60 o    1
   7   4   1  1404.75  1333.54  19.88 o    1
   9   4   1  1191.12  1287.27  33.84 o    1
  -9   5   1  1358.05  1296.09  31.02 o    1
  -7   5   1  4226.60  4082.28  30.30 o    1
  -6   5   1    79.16    66.93   9.27 o    1
  -4   5   1    64.59    61.64   7.64 o    1
  -3   5   1  6271.19  6206.13  18.85 o    1
  -2   5   1   359.16   423.88   6.72 o    1
  -1   5   1  7916.25  8002.12  20.92 o    1
   1   5   1  6170.15  6732.91  18.20 o    1
   2   5   1    28.95    30.87   6.47 o    1
   3   5   1  1750.49  1956.69  25.07 o    1
   4   5   1    78.04    84.18  10.14 o    1
   6   5   1    17.79    35.36  14.34 <    1
   7   5   1     1.05    -6.93  14.61 <    1
   9   5   1    80.99    84.31  22.42 o    1
  -9   6   1   126.41   127.71  26.69 o    1
  -7   6   1   351.90   372.91  17.78 o    1
  -6   6   1   678.40   619.26  11.83 o    1
  -4   6   1  1091.52  1071.94  11.51 o    1
  -3   6   1   850.40   796.75  13.51 o    1
  -2   6   1  3000.14  3054.24  12.29 o    1
  -1   6   1  5814.71  5832.51  18.47 o    1
   1   6   1  4189.99  4181.89  18.11 o    1
   2   6   1  3487.28  3782.41  16.37 o    1
   3   6   1  4327.59  4356.45  27.79 o    1
   4   6   1  4390.90  4153.90  23.32 o    1
   6   6   1  2320.75  2263.46  25.11 o    1
   7   6   1   607.81   603.15  17.84 o    1
   9   6   1   668.81   709.89  37.35 o    1
  -9   7   1    11.36    44.06  26.05 <    1
  -7   7   1    16.74    22.82  21.35 <    1
  -6   7   1  4268.09  4220.59  35.02 o    1
  -4   7   1  4189.90  4161.73  20.80 o    1
  -3   7   1    44.17    89.00  16.30 o    1
  -2   7   1  3528.97  3529.13  14.69 o    1
  -1   7   1  1390.49  1422.76  11.34 o    1
   1   7   1   227.78   274.83  11.21 o    1
   2   7   1   776.06   849.97  11.97 o    1
   3   7   1   223.26   237.12  21.31 o    1
   4   7   1   370.98   340.49  13.80 o    1
   6   7   1    14.78    39.00  16.30 <    1
   7   7   1    19.14    17.97  17.93 <    1
   9   7   1    12.79    21.52  26.63 <    1
  -9   8   1    37.09    37.32  25.77 <    1
  -7   8   1    41.04    14.00  31.43 <    1
  -6   8   1   267.65   270.85  18.04 o    1
  -4   8   1   978.60   949.45  14.46 o    1
  -3   8   1  1026.62   995.08  19.93 o    1
  -2   8   1  5860.18  5729.15  20.23 o    1
  -1   8   1  2839.04  2732.98  15.85 o    1
   1   8   1  2546.66  2760.83  23.61 o    1
   2   8   1  5036.44  5021.33  27.43 o    1
   3   8   1  1250.48  1179.77  20.05 o    1
   4   8   1  4868.26  5008.62  29.32 o    1
   6   8   1  3546.53  3350.28  35.95 o    1
   7   8   1   515.17   511.23  30.71 o    1
   9   8   1   380.80   358.37  30.25 o    1
  -9   9   1   628.33   614.63  32.07 o    1
  -7   9   1  1597.37  1569.22  52.18 o    1
  -6   9   1   274.06   289.79  24.40 o    1
  -4   9   1   361.59   352.80  14.53 o    1
  -3   9   1  3225.07  3408.72  39.35 o    1
  -2   9   1  1101.16  1154.05  13.98 o    1
  -1   9   1  2619.26  2470.12  15.69 o    1
   1   9   1  2488.42  2342.38  23.75 o    1
   2   9   1   170.80   158.71  20.43 o    1
   3   9   1   776.22   868.24  31.99 o    1
   4   9   1    75.70    96.40  15.08 o    1
   6   9   1    15.34    30.93  16.97 <    1
   7   9   1    24.84    86.10  51.34 <    1
   9   9   1   126.17   139.43  29.82 o    1
  -9  10   1     7.38    19.78  27.46 <    1
  -7  10   1     1.60    18.82  29.99 <    1
  -6  10   1     1.04     9.88  19.42 <    1
  -4  10   1   104.43   130.55  14.32 o    1
  -3  10   1  1814.06  1881.03  37.58 o    1
  -2  10   1   145.62   156.87  11.48 o    1
  -1  10   1  5823.55  5499.57  22.71 o    1
   1  10   1  6512.85  6551.62  42.58 o    1
   2  10   1   804.66   819.62  26.09 o    1
   3  10   1  4123.82  4080.55  56.31 o    1
   4  10   1   147.08   146.12  19.68 o    1
   6  10   1   364.51   353.82  25.67 o    1
   7  10   1   970.04   987.38  38.04 o    1
   9  10   1   903.41  1011.28  71.45 o    1
  -9  11   1   292.90   342.29  44.01 o    1
  -7  11   1   745.65   781.94  45.85 o    1
  -6  11   1   830.65   797.91  24.49 o    1
  -4  11   1  1828.20  1845.33  28.25 o    1
  -3  11   1  1171.99  1128.19  31.82 o    1
  -2  11   1  1697.90  1704.74  17.76 o    1
  -1  11   1   212.86   167.43   9.34 o    1
   1  11   1    72.04    63.90  16.09 o    1
   2  11   1   545.67   489.84  32.23 o    1
   4  11   1    52.16    67.53  19.36 o    1
   6  11   1    16.75    13.68  23.83 <    1
   7  11   1   158.11   198.13  39.86 o    1
   9  11   1    15.66    60.81  59.00 <    1
  -9  12   1    15.78    38.12  53.74 <    1
  -7  12   1    93.06   120.41  59.24 <    1
  -6  12   1  1191.50  1234.70  31.19 o    1
  -4  12   1   857.50   773.46  23.31 o    1
  -2  12   1  1938.26  1910.57  21.22 o    1
  -1  12   1    72.89    80.26   8.52 o    1
   1  12   1    26.90    33.56  17.25 <    1
   2  12   1  5449.41  5380.40  63.11 o    1
   4  12   1  3188.50  2997.62  35.86 o    1
   6  12   1  2918.35  3001.60  39.74 o    1
   7  12   1    31.02   105.03  40.69 <    1
   9  12   1    15.83    56.19  58.81 <    1
  -9  13   1   190.27   199.82  60.20 o    1
  -7  13   1   263.59   294.22  62.56 o    1
  -6  13   1   437.14   390.15  28.85 o    1
  -4  13   1  1207.38  1205.68  26.65 o    1
  -2  13   1  1604.02  1590.18  29.99 o    1
  -1  13   1   966.27   927.42  14.71 o    1
   1  13   1   285.54   313.82  20.09 o    1
   2  13   1   796.23   673.90  51.27 o    1
   4  13   1   230.08   237.81  22.07 o    1
   6  13   1    22.71    24.29  24.81 <    1
   7  13   1    29.75   -26.69  58.62 <    1
  -7  14   1     1.99    38.46  62.08 <    1
  -6  14   1    65.31    15.75  30.99 <    1
  -4  14   1    16.35    28.98  20.13 <    1
  -2  14   1    63.52    99.18  28.82 o    1
  -1  14   1  2469.94  2340.61  27.66 o    1
   1  14   1  3040.78  3025.41  34.15 o    1
   2  14   1   324.40   365.90  34.11 o    1
   4  14   1   114.48   135.48  23.17 o    1
   6  14   1     1.81    17.00  26.64 <    1
   7  14   1   492.99   507.63  48.95 o    1
  -7  15   1   959.04  1011.05  82.79 o    1
  -6  15   1   119.56   128.94  40.57 o    1
  -4  15   1   167.79   120.78  21.98 o    1
  -2  15   1   129.63    92.41  30.28 o    1
  -1  15   1   430.11   393.95  19.26 o    1
   1  15   1   409.61   434.63  22.26 o    1
   2  15   1    47.88    89.42  32.21 <    1
   4  15   1    17.51    36.63  22.53 <    1
   6  15   1     0.08     8.13  32.63 <    1
  -6  16   1   185.26   118.57  43.50 <    1
  -4  16   1   152.71   154.65  22.95 o    1
  -2  16   1   960.39   949.49  41.85 o    1
  -1  16   1   288.12   278.37  20.02 o    1
   1  16   1   488.90   544.47  24.48 o    1
   2  16   1  1358.23  1394.82  69.43 o    1
   4  16   1  1190.63  1224.94  32.08 o    1
   6  16   1   763.91   687.76  53.56 o    1
  -6  17   1   540.74   604.02  49.89 o    1
  -4  17   1   670.40   682.55  33.37 o    1
  -2  17   1   578.73   679.79  59.32 o    1
  -1  17   1    15.02    15.43  19.14 <    1
   1  17   1     0.82     2.38  21.34 <    1
   2  17   1   171.96   192.35  54.96 o    1
   4  17   1    93.57    94.45  25.44 o    1
  -4  18   1   108.20   135.09  29.69 o    1
  -2  18   1   248.11   287.23  32.22 o    1
  -1  18   1   618.75   638.96  23.92 o    1
   1  18   1   785.62   702.84  27.16 o    1
   2  18   1   335.38   374.98  60.09 o    1
   4  18   1   346.74   357.88  28.43 o    1
  -4  19   1    11.20    41.86  43.66 <    1
  -2  19   1     0.22    82.73  52.76 <    1
  -1  19   1   217.20   214.29  28.90 o    1
   1  19   1   184.09   192.64  22.16 o    1
   2  19   1     1.37    34.81  55.50 <    1
   4  19   1     3.73    30.97  42.17 <    1
  -4  20   1    49.23    98.92  65.78 <    1
  -1  20   1   410.64   457.90  37.57 o    1
   1  20   1   468.88   426.28  30.97 o    1
   2  20   1   128.01   149.61  67.07 <    1
  -1  21   1   191.59   269.23  37.37 o    1
   1  21   1    52.92    79.83  35.49 <    1
   2  21   1   107.82   141.65  46.66 o    1
  -8   0   2   172.21   195.13  31.43 o    1
  -6   0   2   947.36   952.16  15.40 o    1
  -4   0   2  1335.40  1513.89  12.00 o    1
  -2   0   2    86.37   129.76   7.43 o    1
   2   0   2    11.19    26.06  18.02 <    1
   4   0   2  1452.53  1318.81  24.10 o    1
   6   0   2  2882.71  2804.58  38.25 o    1
   8   0   2  2767.29  2925.33  43.85 o    1
 -11   1   2   164.92   208.32  54.98 o    1
  -9   1   2   466.40   466.00  19.54 o    1
  -7   1   2   411.85   393.09  10.87 o    1
  -6   1   2  8253.16  7925.96  33.71 o    1
  -4   1   2  6170.70  6360.62  18.82 o    1
  -3   1   2  3169.47  3337.93  15.26 o    1
  -2   1   2 23307.20 24632.40 114.25 o    1
  -1   1   2 11154.10 12226.80  33.68 o    1
   1   1   2 28063.50 28817.10 211.68 o    1
   2   1   2 14806.00 15059.80  42.45 o    1
   3   1   2  1681.00  1693.28  41.54 o    1
   4   1   2  4613.14  4254.45  22.34 o    1
   6   1   2  1402.58  1333.60  18.49 o    1
   7   1   2    21.80    37.46  12.91 <    1
   9   1   2   299.17   314.35  27.47 o    1
 -11   2   2   100.99    86.05  41.22 <    1
  -9   2   2   455.71   416.68  21.67 o    1
  -7   2   2   225.35   245.00   9.32 o    1
  -6   2   2     5.87    37.56   7.16 o    1
  -4   2   2     0.15    15.18   6.27 <    1
  -3   2   2    11.65    20.89   5.86 o    1
  -2   2   2    65.16    65.22   7.51 o    1
  -1   2   2  7402.86  7942.02  19.53 o    1
   1   2   2  7323.93  7773.75  30.50 o    1
   2   2   2    21.38    27.49  11.84 <    1
   3   2   2  8262.75  9399.93  52.44 o    1
   4   2   2   113.02   112.28   9.08 o    1
   6   2   2    34.29    40.02  13.05 o    1
   7   2   2  2261.49  2178.66  29.01 o    1
   9   2   2  1105.23  1080.78  33.85 o    1
 -11   3   2   317.11   255.33  58.22 o    1
  -9   3   2  1322.18  1231.13  27.00 o    1
  -7   3   2  1961.68  1868.38  21.53 o    1
  -6   3   2  1393.90  1549.11  19.93 o    1
  -4   3   2  1398.44  1462.19  12.36 o    1
  -3   3   2 10671.00 11179.80  24.51 o    1
  -2   3   2  1752.84  1993.87  10.34 o    1
  -1   3   2 15687.20 16348.90  38.85 o    1
   1   3   2  5690.71  6188.40  29.22 o    1
   2   3   2  1872.22  1876.54  11.80 o    1
   3   3   2  3964.19  4147.26  35.85 o    1
   4   3   2   440.17   533.76  12.99 o    1
   6   3   2   318.18   301.27  15.63 o    1
   7   3   2   635.79   644.63  23.42 o    1
   9   3   2   556.48   548.72  29.93 o    1
 -11   4   2   117.47    79.37  41.66 <    1
  -9   4   2    93.66   116.35  19.97 o    1
  -7   4   2     8.57    15.89  13.38 <    1
  -6   4   2   106.36    99.05  11.08 o    1
  -4   4   2   183.95   188.58   6.86 o    1
  -3   4   2    24.53    18.58   5.36 o    1
  -2   4   2   196.81   210.15   5.08 o    1
  -1   4   2   916.91   840.02   6.73 o    1
   1   4   2    72.71    58.59  11.48 o    1
   2   4   2  3551.31  3472.44  15.25 o    1
   3   4   2  2775.09  2612.36  35.55 o    1
   4   4   2  2695.18  2777.75  20.59 o    1
   6   4   2  2043.12  1927.61  21.49 o    1
   7   4   2   967.70   886.41  22.90 o    1
   9   4   2   216.10   203.88  29.44 o    1
 -11   5   2     3.12   -20.18  55.16 <    1
  -9   5   2    81.00   100.81  22.08 o    1
  -7   5   2    93.40   152.43  15.91 o    1
  -6   5   2  3843.75  3794.31  23.19 o    1
  -5   5   2   378.04   318.00   8.47 o    1
  -4   5   2  9451.32  9207.88  21.03 o    1
  -3   5   2    18.75    36.80   4.61 o    1
  -2   5   2 14632.80 15443.50  26.19 o    1
  -1   5   2    36.87    36.82   5.56 o    1
   1   5   2  1517.73  1445.81  15.45 o    1
   2   5   2 11485.50 11587.60  36.18 o    1
   3   5   2    20.54    22.58  14.29 <    1
   4   5   2  4439.15  4280.86  24.17 o    1
   6   5   2  2841.97  2808.56  27.72 o    1
   7   5   2     2.61     9.90  16.33 <    1
   9   5   2    24.84    32.46  29.31 <    1
  -9   6   2   280.10   287.99  27.24 o    1
  -7   6   2     6.34     7.64  18.08 <    1
  -6   6   2   195.03   189.63   5.02 o    1
  -4   6   2    13.23    21.72   6.04 o    1
  -3   6   2   167.80   206.12   6.55 o    1
  -2   6   2   488.29   523.35   7.27 o    1
  -1   6   2   218.28   245.22   6.93 o    1
   1   6   2   675.94   743.42  12.49 o    1
   2   6   2  2067.07  1997.19  16.81 o    1
   3   6   2  1494.73  1575.36  24.53 o    1
   4   6   2  1387.93  1383.69  15.06 o    1
   6   6   2   615.91   607.56  18.91 o    1
   7   6   2  1150.81  1125.16  25.07 o    1
   9   6   2   437.76   381.10  30.15 o    1
  -9   7   2  1123.02  1034.03  39.33 o    1
  -7   7   2  1490.82  1465.42  31.22 o    1
  -6   7   2    24.28    28.54   8.38 o    1
  -4   7   2    82.91    85.65   7.06 o    1
  -3   7   2  7979.68  8092.63  26.64 o    1
  -2   7   2    19.64    16.88   6.24 <    1
  -1   7   2 16622.80 17557.30  32.74 o    1
   1   7   2 10548.80 10044.50  51.53 o    1
   2   7   2   207.21   206.76   8.76 o    1
   3   7   2  4669.74  5203.82  46.22 o    1
   4   7   2   105.59    81.86  13.70 o    1
   6   7   2   120.63   113.77  16.97 o    1
   7   7   2   221.82   255.47  19.90 o    1
   9   7   2   114.97   128.73  28.96 o    1
  -9   8   2   274.00   327.85  33.61 o    1
  -7   8   2     1.20    -2.34  48.73 <    1
  -6   8   2    23.47    57.76  20.73 <    1
  -4   8   2     0.33    13.19   7.52 <    1
  -3   8   2     9.72    53.73  12.76 o    1
  -2   8   2    23.03    43.15   6.88 o    1
  -1   8   2   507.86   560.93   9.32 o    1
   1   8   2   304.45   286.15  15.64 o    1
   2   8   2   688.47   769.91  11.88 o    1
   3   8   2  1633.23  1886.18  28.11 o    1
   4   8   2   726.67   676.35  16.55 o    1
   6   8   2   493.71   470.53  20.53 o    1
   7   8   2  1663.21  1687.27  49.82 o    1
   9   8   2   433.36   402.81  32.16 o    1
  -9   9   2   114.91   110.96  26.68 o    1
  -7   9   2   350.09   304.33  35.64 o    1
  -6   9   2  3497.73  3515.65  41.93 o    1
  -4   9   2  4885.50  4659.86  21.10 o    1
  -3   9   2   886.33   784.52  26.68 o    1
  -2   9   2  5657.05  5600.29  21.38 o    1
  -1   9   2   294.61   327.32   9.30 o    1
   1   9   2  1382.13  1334.49  23.24 o    1
   2   9   2  4746.75  4502.41  26.32 o    1
   3   9   2   146.27   118.42  19.88 o    1
   4   9   2  2363.87  2321.31  22.68 o    1
   6   9   2  1859.76  1720.88  27.72 o    1
   7   9   2    32.10    60.75  28.87 <    1
   9   9   2    64.03    11.17  56.10 <    1
  -9  10   2     2.51    25.63  27.28 <    1
  -7  10   2    51.10    57.21  36.72 <    1
  -6  10   2   441.89   442.03  29.46 o    1
  -4  10   2    15.95    24.86  10.79 <    1
  -3  10   2   121.82   139.72  16.09 o    1
  -2  10   2    91.31    77.90   9.63 o    1
  -1  10   2     0.65    11.06   7.88 <    1
   1  10   2    27.06    35.72  17.50 <    1
   2  10   2   565.03   547.48  19.70 o    1
   3  10   2   381.45   444.61  24.52 o    1
   4  10   2  1155.73  1080.27  25.49 o    1
   6  10   2   779.25   785.16  26.17 o    1
   7  10   2   143.29   141.71  55.65 <    1
   9  10   2    40.55    69.74  59.00 <    1
  -9  11   2   329.09   350.09  41.71 o    1
  -7  11   2   936.19  1041.23  38.15 o    1
  -6  11   2  1219.51  1253.07  32.54 o    1
  -4  11   2  1014.92   976.50  19.68 o    1
  -3  11   2  4096.05  4082.63  37.70 o    1
  -2  11   2  2197.65  2175.60  17.34 o    1
  -1  11   2  5590.48  5688.84  28.49 o    1
   1  11   2  2547.40  2557.60  28.77 o    1
   2  11   2  3003.74  2982.81  41.17 o    1
   3  11   2  1202.24  1370.03  34.28 o    1
   4  11   2  1042.24   973.96  25.87 o    1
   6  11   2   226.41   232.58  27.35 o    1
   7  11   2    78.07    32.28  52.17 <    1
   9  11   2   165.12   191.57  60.95 o    1
  -9  12   2    70.95    56.80  54.85 <    1
  -7  12   2    11.05   -44.91  55.74 <    1
  -6  12   2     0.07    44.17  24.63 <    1
  -4  12   2     1.88     1.28  14.61 <    1
  -3  12   2     2.16    32.81  16.67 <    1
  -2  12   2   109.58   143.63  16.42 o    1
  -1  12   2   380.95   395.02  14.20 o    1
   1  12   2   922.72   910.55  22.77 o    1
   2  12   2   225.68   248.11  30.28 o    1
   4  12   2   215.16   203.61  21.62 o    1
   6  12   2     0.56    25.90  25.02 <    1
   7  12   2  1019.57  1010.28  50.53 o    1
  -9  13   2   191.09   122.05  58.62 <    1
  -7  13   2   152.72   178.57  60.11 <    1
  -6  13   2   460.11   335.24  41.27 o    1
  -4  13   2   291.97   299.07  20.46 o    1
  -3  13   2  2004.14  1927.65  29.63 o    1
  -2  13   2   806.99   809.74  19.60 o    1
  -1  13   2  3291.87  3348.16  26.47 o    1
   1  13   2  2757.46  2648.80  31.77 o    1
   2  13   2  1755.94  1752.18  64.70 o    1
   4  13   2   625.28   621.29  25.59 o    1
   6  13   2   282.77   275.92  25.64 o    1
   7  13   2   117.44   102.69  40.38 <    1
  -7  14   2    85.08    62.15  60.51 <    1
  -6  14   2   166.51   209.60  33.51 o    1
  -4  14   2    98.71    91.00  20.08 o    1
  -2  14   2   169.85   150.59  24.21 o    1
  -1  14   2   153.43   167.15  16.40 o    1
   1  14   2   266.76   202.18  19.68 o    1
   2  14   2   532.01   577.90  36.42 o    1
   4  14   2   814.59   835.21  28.71 o    1
   6  14   2   654.41   612.49  32.28 o    1
  -7  15   2   238.03   164.51  66.83 <    1
  -6  15   2  1628.88  1648.64  46.54 o    1
  -4  15   2  1251.56  1182.01  28.73 o    1
  -2  15   2  2076.75  2293.38  46.87 o    1
  -1  15   2   412.78   383.43  17.71 o    1
   1  15   2   580.43   537.68  23.61 o    1
   2  15   2  1665.24  1549.93  67.65 o    1
   4  15   2  1058.40  1081.50  30.89 o    1
   6  15   2   528.07   509.16  32.87 o    1
  -7  16   2     1.09   -93.82  65.30 <    1
  -6  16   2     1.29    15.85  28.91 <    1
  -4  16   2     0.73    -2.89  26.51 <    1
  -2  16   2     2.31    29.44  45.46 <    1
  -1  16   2    85.05    60.58  16.77 o    1
   1  16   2   174.06   219.65  29.76 o    1
   2  16   2    36.36    81.09  34.84 <    1
   4  16   2    51.09    52.70  24.24 <    1
  -6  17   2    34.23     2.36  41.30 <    1
  -4  17   2     1.38     9.68  27.92 <    1
  -2  17   2     0.83    28.03  32.13 <    1
  -1  17   2  1908.14  1959.69  29.23 o    1
   1  17   2  1594.08  1581.63  35.80 o    1
   2  17   2    10.16     6.79  51.07 <    1
   4  17   2     7.83    12.53  25.06 <    1
  -6  18   2    10.44   -35.09  63.89 <    1
  -4  18   2    10.26    18.02  28.61 <    1
  -2  18   2    17.66    33.09  45.41 <    1
  -1  18   2     0.07    13.00  21.62 <    1
   1  18   2    12.00    -2.12  25.41 <    1
   2  18   2   227.85   231.70  58.41 o    1
   4  18   2   151.34   118.73  36.63 o    1
  -4  19   2   660.10   699.06  51.09 o    1
  -1  19   2     0.29    16.70  26.65 <    1
   1  19   2    12.43    26.00  26.01 <    1
   2  19   2   594.63   592.93  65.84 o    1
   4  19   2   293.10   212.32  45.92 o    1
  -1  20   2    98.27    67.52  29.56 <    1
   1  20   2   126.37    88.99  25.87 o    1
   2  20   2   104.57    71.63  60.90 <    1
  -1  21   2   550.22   483.62  67.19 o    1
   1  21   2   437.46   464.60  49.82 o    1
   2  21   2    21.24    62.46  63.85 <    1
 -11   0   3   965.71   966.50  71.73 o    1
  -9   0   3  1098.83  1084.47  29.04 o    1
  -7   0   3  1210.60  1160.10  17.02 o    1
  -5   0   3  2258.78  2314.03  16.12 o    1
  -3   0   3  2148.53  2020.78  14.12 o    1
  -1   0   3  2665.53  2549.31  14.46 o    1
   1   0   3   154.59   200.40  18.22 o    1
   5   0   3   125.28   137.64  22.22 o    1
   7   0   3    99.67   130.59  30.34 o    1
   9   0   3    46.80    58.49  37.34 <    1
 -11   1   3    78.07    89.75  40.43 <    1
  -9   1   3   204.34   160.76  19.33 o    1
  -7   1   3  1709.36  1599.88  12.00 o    1
  -6   1   3   950.86   886.30  18.25 o    1
  -4   1   3 11716.70 13526.80  35.86 o    1
  -3   1   3  1435.49  1670.08   8.84 o    1
  -2   1   3  6320.55  7121.28  20.24 o    1
  -1   1   3 15514.80 16200.00  49.41 o    1
   1   1   3 12445.10 12784.90  42.32 o    1
   2   1   3   191.97   249.52  19.96 o    1
   4   1   3  1290.29  1097.64  14.12 o    1
   6   1   3  1660.84  1553.93  23.15 o    1
   7   1   3  1956.42  1766.09  26.61 o    1
   9   1   3   233.23   281.74  27.99 o    1
 -11   2   3    47.53    90.16  39.98 <    1
  -9   2   3    47.89    39.88  18.54 <    1
  -7   2   3    64.03    50.16  12.26 o    1
  -6   2   3  2568.51  2499.36  17.38 o    1
  -4   2   3  4732.29  4989.72  18.39 o    1
  -3   2   3   285.03   289.65   5.82 o    1
  -2   2   3  3877.37  4253.87  13.40 o    1
  -1   2   3   583.25   547.28   6.47 o    1
   1   2   3   472.52   474.35  14.53 o    1
   2   2   3   640.32   678.77  15.48 o    1
   3   2   3   315.67   316.62  10.71 o    1
   4   2   3   182.68   191.43  10.02 o    1
   6   2   3   470.39   471.27  17.69 o    1
   7   2   3    36.13    38.82  23.61 <    1
   9   2   3    43.99    38.16  26.19 <    1
 -11   3   3    55.79    75.45  34.00 <    1
  -9   3   3    11.80    39.19  18.85 <    1
  -7   3   3   150.91   178.43  14.34 o    1
  -6   3   3  1065.99  1000.48  13.98 o    1
  -4   3   3  7100.47  7371.62  20.74 o    1
  -3   3   3   861.78   809.85  12.30 o    1
  -2   3   3 12482.80 13412.50  25.14 o    1
  -1   3   3  1681.20  1871.58  10.14 o    1
   1   3   3   490.77   535.90  15.15 o    1
   2   3   3  5582.99  5507.30  32.64 o    1
   4   3   3  5005.88  4677.62  31.56 o    1
   6   3   3  1979.27  1917.37  21.39 o    1
   7   3   3   400.03   469.16  24.52 o    1
   9   3   3    11.19    11.24  25.85 <    1
 -11   4   3   476.76   521.11  48.73 o    1
  -9   4   3   880.25   860.17  25.36 o    1
  -7   4   3  1897.99  2036.94  21.82 o    1
  -6   4   3  1396.77  1438.27  13.84 o    1
  -4   4   3  1521.71  1415.37  13.83 o    1
  -3   4   3  2524.12  2514.07  12.14 o    1
  -2   4   3  1012.16  1141.81   9.05 o    1
  -1   4   3   388.85   473.49   6.95 o    1
   1   4   3   130.57    86.11  11.61 o    1
   2   4   3   106.79   114.47   6.70 o    1
   4   4   3     2.58    21.61  12.67 <    1
   6   4   3     2.95    -8.52  15.81 <    1
   7   4   3   464.67   447.33  27.65 o    1
   9   4   3   253.14   255.78  28.70 o    1
 -11   5   3    60.04    88.04  62.55 <    1
  -9   5   3   244.29   254.45  21.25 o    1
  -7   5   3  2991.96  2914.45  29.68 o    1
  -6   5   3     1.27    15.64   8.29 <    1
  -4   5   3   366.92   445.86  19.22 o    1
  -3   5   3  8375.99  8278.92  21.61 o    1
  -2   5   3   537.33   486.30   7.33 o    1
  -1   5   3  1174.73  1072.29   8.66 o    1
   1   5   3  8002.32  7769.42  38.53 o    1
   2   5   3   506.80   468.19  23.22 o    1
   4   5   3     0.40    10.15  13.03 <    1
   6   5   3   127.82   114.65  17.71 o    1
   7   5   3  3779.73  3729.73  41.24 o    1
   9   5   3   596.22   525.64  30.97 o    1
  -9   6   3   740.09   741.60  27.58 o    1
  -7   6   3  2463.73  2419.48  30.84 o    1
  -6   6   3   761.01   776.72  11.84 o    1
  -4   6   3  1147.08  1120.69  11.76 o    1
  -3   6   3  1560.39  1619.93  14.24 o    1
  -2   6   3  1313.28  1230.09   8.13 o    1
  -1   6   3     3.30    10.28   6.13 <    1
   1   6   3     2.31    -1.17  13.14 <    1
   2   6   3    17.60    52.14  28.64 <    1
   3   6   3    59.66   138.23  12.67 o    1
   4   6   3   145.63   161.23  10.17 o    1
   6   6   3   196.63   175.06  16.77 o    1
   7   6   3   268.23   273.54  33.13 o    1
   9   6   3   185.14   167.23  32.91 o    1
  -9   7   3     1.87    23.98  28.90 <    1
  -7   7   3    24.38    62.23  23.96 <    1
  -6   7   3  1666.89  1724.97  26.86 o    1
  -4   7   3  5147.91  5014.17  20.47 o    1
  -3   7   3    34.07    47.48  11.02 o    1
  -2   7   3  9070.12  8771.02  21.52 o    1
  -1   7   3     0.32    17.58   7.09 <    1
   1   7   3    16.64    25.30  13.88 <    1
   2   7   3 10097.10  9900.29  57.54 o    1
   3   7   3     4.38    24.89  11.24 <    1
   4   7   3  5267.73  5017.24  33.79 o    1
   6   7   3  1310.51  1371.31  25.95 o    1
   7   7   3   166.48   204.16  24.07 o    1
   9   7   3    25.05    33.61  28.93 <    1
  -9   8   3   102.96   125.78  30.97 o    1
  -7   8   3   455.57   323.83  37.16 o    1
  -6   8   3   675.08   582.09  24.00 o    1
  -4   8   3  2056.32  2137.68  15.11 o    1
  -3   8   3   164.77   174.11   7.69 o    1
  -2   8   3  1341.03  1336.01  12.41 o    1
  -1   8   3    37.12    37.56   9.59 o    1
   1   8   3    23.81    23.57   7.87 <    1
   2   8   3    44.39    37.84  20.08 <    1
   3   8   3     0.69     3.70  10.40 <    1
   4   8   3     0.92    13.23  12.73 <    1
   6   8   3    43.96    28.55  18.77 <    1
   7   8   3    73.62    93.93  26.78 o    1
   9   8   3    41.57    89.51  55.99 <    1
  -9   9   3   315.20   318.43  34.26 o    1
  -7   9   3  1735.26  1703.54  40.00 o    1
  -6   9   3    46.35    46.84  18.31 <    1
  -4   9   3   732.39   744.20  11.84 o    1
  -3   9   3  4419.85  4369.19  32.73 o    1
  -2   9   3   992.41  1049.65  13.14 o    1
  -1   9   3  3925.07  3823.75  23.93 o    1
   1   9   3  6522.53  6331.84  30.15 o    1
   2   9   3  1534.85  1360.03  12.69 o    1
   3   9   3  5745.52  6200.23  39.88 o    1
   4   9   3   555.17   523.78  21.76 o    1
   6   9   3   250.34   239.37  22.40 o    1
   7   9   3  2057.57  1979.20  54.76 o    1
   9   9   3   266.14   255.97  62.87 o    1
  -9  10   3   591.60   701.66  39.96 o    1
  -7  10   3  1110.27  1019.82  37.03 o    1
  -6  10   3    78.33   106.95  21.71 o    1
  -4  10   3     1.11    10.88   5.47 <    1
  -3  10   3  1014.55   908.84  23.43 o    1
  -2  10   3    32.56    28.95  10.50 <    1
  -1  10   3  1363.62  1302.64  19.99 o    1
   1  10   3   422.86   459.42  20.79 o    1
   2  10   3     0.99    11.72  11.24 <    1
   3  10   3     8.06    39.93  11.46 o    1
   4  10   3    39.70    46.32  21.71 <    1
   6  10   3    24.49    52.88  22.02 <    1
   7  10   3   262.66   277.52  31.40 o    1
   9  10   3   158.58   113.18  60.00 <    1
  -9  11   3    18.18   -15.21  42.13 <    1
  -7  11   3   243.77   243.10  30.89 o    1
  -6  11   3   391.17   404.68  38.35 o    1
  -4  11   3  2005.77  2062.52  20.33 o    1
  -3  11   3   888.93   764.37  22.88 o    1
  -2  11   3  2625.44  2679.91  20.29 o    1
  -1  11   3  1780.71  1745.40  21.01 o    1
   1  11   3  1266.83  1188.79  26.69 o    1
   2  11   3  1744.84  1693.14  23.52 o    1
   4  11   3  2604.66  2550.78  37.97 o    1
   6  11   3   616.46   647.80  27.15 o    1
   7  11   3   630.18   643.48  68.74 o    1
  -9  12   3     0.97    18.04  53.39 <    1
  -7  12   3    57.14    20.47  53.67 <    1
  -6  12   3  1207.51  1143.29  38.62 o    1
  -4  12   3  1688.11  1648.99  20.80 o    1
  -3  12   3     3.28    14.39  19.72 <    1
  -2  12   3   434.64   426.17  17.44 o    1
  -1  12   3    15.31    23.33  12.66 <    1
   1  12   3    35.06    -2.31  19.91 <    1
   2  12   3    26.66    51.36  44.57 <    1
   4  12   3    10.16     8.57  23.11 <    1
   6  12   3    23.11    35.50  27.24 <    1
   7  12   3    13.26     0.10  39.27 <    1
  -9  13   3   157.38   131.31  57.29 <    1
  -7  13   3   546.40   542.20  67.05 o    1
  -6  13   3   250.72   252.36  31.76 o    1
  -4  13   3  1912.20  1954.55  22.80 o    1
  -3  13   3   980.82  1011.88  32.48 o    1
  -2  13   3  1391.97  1286.86  32.02 o    1
  -1  13   3   754.00   732.70  16.55 o    1
   1  13   3   381.23   394.20  17.97 o    1
   2  13   3   472.28   526.07  35.80 o    1
   4  13   3   855.09   875.06  31.45 o    1
   6  13   3   811.99   910.41  40.81 o    1
   7  13   3   501.08   440.95  39.01 o    1
  -7  14   3   494.74   510.85  47.08 o    1
  -6  14   3   463.34   427.19  43.18 o    1
  -4  14   3   196.62   181.74  21.26 o    1
  -2  14   3   290.70   303.30  24.58 o    1
  -1  14   3   651.11   605.99  18.02 o    1
   1  14   3   136.38   154.50  17.23 o    1
   2  14   3   280.76   298.15  34.53 o    1
   4  14   3    16.86   -11.76  25.90 <    1
   6  14   3     0.56     6.77  29.07 <    1
   7  14   3   139.43    90.45  56.48 <    1
  -7  15   3   356.32   344.70  65.83 o    1
  -6  15   3    71.52    48.58  32.73 <    1
  -4  15   3   419.62   358.69  23.54 o    1
  -2  15   3   384.90   435.15  43.08 o    1
  -1  15   3  1823.05  1853.32  28.62 o    1
   1  15   3  2088.43  2004.63  35.50 o    1
   2  15   3   529.42   512.10  39.38 o    1
   4  15   3   387.86   371.15  28.94 o    1
   6  15   3   123.50   132.46  35.91 o    1
  -7  16   3    63.58    87.67  60.71 <    1
  -6  16   3   148.26   129.03  42.72 o    1
  -4  16   3   171.70   151.98  27.46 o    1
  -2  16   3   136.50   179.58  44.86 o    1
  -1  16   3   128.87   137.13  17.97 o    1
   1  16   3    72.27    57.20  24.60 <    1
   2  16   3     3.53    33.24  50.51 <    1
   4  16   3    21.28    31.90  24.79 <    1
   6  16   3    89.78   113.54  60.44 <    1
  -6  17   3   199.36   206.08  44.84 o    1
  -4  17   3   939.17   909.99  35.13 o    1
  -2  17   3  1005.67  1078.29  57.35 o    1
  -1  17   3   142.26   101.87  18.93 o    1
   1  17   3    48.72    73.86  24.90 <    1
   2  17   3  1185.78  1260.76  71.48 o    1
   4  17   3   653.12   717.65  31.19 o    1
  -6  18   3   224.71   301.74  67.03 o    1
  -4  18   3   256.44   248.83  31.56 o    1
  -1  18   3    11.24    -7.11  25.80 <    1
   1  18   3     4.25    13.29  30.34 <    1
   2  18   3    13.44    26.47  56.01 <    1
   4  18   3    13.13     6.87  31.11 <    1
  -1  19   3   588.20   525.74  31.59 o    1
   1  19   3   808.94   816.19  33.52 o    1
   2  19   3    68.05    69.51  60.42 <    1
   4  19   3    32.24    53.92  63.20 <    1
  -1  20   3    39.66    37.56  42.65 <    1
   1  20   3    54.59    81.69  34.85 <    1
   2  20   3     1.84    -0.27  57.77 <    1
  -1  21   3     8.56    42.39  59.14 <    1
   1  21   3     7.51    -4.70  60.84 <    1
  -8   0   4  2498.00  2484.16  46.79 o    1
  -6   0   4  5071.69  4894.12  25.00 o    1
  -4   0   4 11790.60 12068.20  36.57 o    1
  -2   0   4  5671.73  6186.54  25.67 o    1
   2   0   4  3324.69  3019.79  41.50 o    1
   4   0   4   309.30   287.02  21.43 o    1
   6   0   4   252.29   295.82  19.81 o    1
   8   0   4     9.25    25.66  46.18 <    1
 -11   1   4    84.67    65.95  40.60 <    1
  -9   1   4    13.39    29.92  17.73 <    1
  -7   1   4    41.52    47.80  10.19 o    1
  -6   1   4    38.21    64.67   7.70 o    1
  -4   1   4   660.61   881.54   8.48 o    1
  -3   1   4  3281.47  3790.89  24.24 o    1
  -2   1   4   953.13  1049.94   9.51 o    1
  -1   1   4  1523.87  1697.75   9.71 o    1
   1   1   4  4449.02  4520.51  26.65 o    1
   2   1   4  7116.95  7397.46  57.10 o    1
   4   1   4  3000.21  3088.72  19.68 o    1
   6   1   4  2239.76  2257.75  26.17 o    1
   7   1   4   792.08   818.53  28.96 o    1
   9   1   4   540.57   641.07  46.92 o    1
 -11   2   4   553.56   529.33  48.09 o    1
  -9   2   4  1243.64  1185.37  25.94 o    1
  -7   2   4  3166.15  3272.65  23.23 o    1
  -6   2   4   124.36    83.65   9.31 o    1
  -4   2   4  2215.32  1942.73  16.37 o    1
  -3   2   4  5700.12  5675.82  28.04 o    1
  -2   2   4   789.15   941.43   9.99 o    1
  -1   2   4  9988.66 10582.90  24.26 o    1
   1   2   4  7608.48  7351.02  33.33 o    1
   2   2   4    93.14   207.75  30.59 o    1
   4   2   4     1.49    24.25   7.15 o    1
   6   2   4     0.52    11.83  12.92 <    1
   7   2   4   163.09   159.36  27.30 o    1
   9   2   4    13.04    33.01  27.01 <    1
 -11   3   4   196.36   223.93  43.33 o    1
  -9   3   4    53.89    86.21  19.54 o    1
  -7   3   4    64.85    60.20  10.50 o    1
  -6   3   4   136.08   134.29   9.03 o    1
  -4   3   4    25.30    27.79   3.72 o    1
  -3   3   4  3246.92  3390.69  19.68 o    1
  -2   3   4   498.25   462.02   9.53 o    1
  -1   3   4  6538.62  6868.06  17.29 o    1
   1   3   4  7818.06  7521.30  38.98 o    1
   2   3   4  1393.19  1567.54  21.35 o    1
   4   3   4  1124.47  1156.43  18.96 o    1
   6   3   4   389.88   334.68  23.66 o    1
   7   3   4  1584.88  1635.78  34.28 o    1
   9   3   4  1034.08   859.86  39.04 o    1
 -11   4   4   112.49   154.42  62.69 <    1
  -9   4   4   525.11   504.15  23.32 o    1
  -7   4   4   799.51   685.01  20.56 o    1
  -6   4   4  5817.95  5667.03  21.76 o    1
  -4   4   4  7417.80  7724.35  37.23 o    1
  -3   4   4  2579.08  2526.25  18.56 o    1
  -2   4   4  7240.28  7424.47  22.85 o    1
  -1   4   4   347.63   362.21   7.69 o    1
   1   4   4  2061.43  1794.55  22.30 o    1
   2   4   4  1851.03  1774.02  17.57 o    1
   4   4   4   950.51   911.43  18.31 o    1
   6   4   4   211.49   190.52  20.60 o    1
   7   4   4   232.52   233.10  35.22 o    1
   9   4   4     0.95     4.67  27.88 <    1
 -11   5   4     9.77    65.33  60.75 <    1
  -9   5   4     7.02    27.92  19.42 <    1
  -7   5   4    67.15    92.85  17.78 o    1
  -6   5   4   508.48   562.15  18.33 o    1
  -4   5   4   589.58   593.85   9.00 o    1
  -3   5   4   386.57   403.77  12.97 o    1
  -2   5   4  3079.47  3309.10  12.49 o    1
  -1   5   4   405.58   416.80   8.49 o    1
   1   5   4    14.96    20.53  13.86 <    1
   2   5   4  6576.22  6508.89  57.71 o    1
   4   5   4  5810.99  5368.48  35.07 o    1
   6   5   4  3021.16  2861.66  46.51 o    1
   7   5   4    21.59     3.21  32.12 <    1
   9   5   4     7.97    28.44  28.70 <    1
  -9   6   4   532.41   549.87  32.63 o    1
  -7   6   4  1201.29  1208.76  25.15 o    1
  -6   6   4  1221.02  1150.62  23.96 o    1
  -4   6   4  2021.13  1975.60  15.57 o    1
  -3   6   4  3706.85  4202.84  63.84 o    1
  -2   6   4  8063.23  8315.98  24.69 o    1
  -1   6   4  4415.62  4091.23  16.01 o    1
   1   6   4  1634.01  1556.33  23.20 o    1
   2   6   4  3352.70  3335.81  62.63 o    1
   4   6   4  1780.80  1745.46  22.62 o    1
   6   6   4    19.05    28.63  26.42 <    1
   7   6   4    88.61   111.32  28.66 o    1
   9   6   4    18.01    -6.05  33.20 <    1
  -9   7   4     6.83    32.04  28.99 <    1
  -7   7   4   489.86   546.83  27.87 o    1
  -6   7   4    64.01    34.77  17.85 <    1
  -4   7   4    33.14    35.20   5.45 o    1
  -2   7   4    19.45    52.72   6.53 o    1
  -1   7   4  7653.42  7836.45  24.90 o    1
   1   7   4  3518.59  3526.46  31.44 o    1
   2   7   4     0.61    24.81  33.98 <    1
   4   7   4     3.20    14.35  20.57 <    1
   6   7   4     2.27    29.47  27.62 <    1
   7   7   4  1378.86  1417.23  46.91 o    1
   9   7   4  1404.69  1476.69  57.70 o    1
  -9   8   4   801.69   783.99  38.01 o    1
  -7   8   4  2533.37  2626.19  52.91 o    1
  -6   8   4   178.42   205.44  21.79 o    1
  -4   8   4   725.98   658.80   8.90 o    1
  -2   8   4   697.73   695.92  10.79 o    1
  -1   8   4  1186.80   981.96  11.67 o    1
   1   8   4   545.38   588.99  20.69 o    1
   2   8   4    79.01    75.38  35.91 <    1
   4   8   4   175.31   240.29  26.49 o    1
   6   8   4     0.11    -0.59  24.48 <    1
   7   8   4   417.68   489.60  32.21 o    1
   9   8   4     2.52    44.93  56.05 <    1
  -9   9   4    11.37     0.09  31.91 <    1
  -7   9   4    65.19    64.70  50.58 <    1
  -6   9   4   321.94   302.71  23.23 o    1
  -4   9   4   236.18   212.99   8.61 o    1
  -3   9   4     6.36     5.56   8.12 <    1
  -2   9   4  2004.87  1927.29  20.09 o    1
  -1   9   4   386.22   397.57  10.87 o    1
   1   9   4   723.87   712.52  13.32 o    1
   2   9   4  4981.43  4954.36  60.38 o    1
   4   9   4  3064.12  3062.75  35.63 o    1
   6   9   4  1961.09  1891.52  35.00 o    1
   7   9   4   127.58   110.83  25.77 o    1
   9   9   4   226.16   198.20  60.85 o    1
  -9  10   4   185.48   154.12  34.62 o    1
  -7  10   4   214.77   267.08  25.91 o    1
  -6  10   4  2242.16  2235.33  32.08 o    1
  -4  10   4  3621.63  3538.77  23.88 o    1
  -3  10   4   654.94   610.60  16.63 o    1
  -2  10   4  4914.42  4738.97  37.47 o    1
  -1  10   4    13.16     4.30  12.62 <    1
   1  10   4   114.46    79.46  19.70 o    1
   2  10   4  1340.42  1281.13  19.33 o    1
   4  10   4   489.83   499.44  23.27 o    1
   6  10   4    70.57   104.88  23.19 o    1
   7  10   4     8.05    -0.89  36.18 <    1
  -9  11   4     2.61   -11.85  41.39 <    1
  -7  11   4     0.23    18.47  35.60 <    1
  -6  11   4     0.31    11.05  21.95 <    1
  -4  11   4    85.46    87.84  12.22 o    1
  -3  11   4   646.61   611.29  20.74 o    1
  -2  11   4   160.54   138.79  24.34 o    1
  -1  11   4  1179.23  1142.90  20.08 o    1
   1  11   4  2511.14  2502.84  20.88 o    1
   2  11   4   666.98   757.29  48.73 o    1
   4  11   4   516.33   528.52  27.12 o    1
   6  11   4   366.93   387.06  26.31 o    1
   7  11   4   451.96   426.50  46.17 o    1
  -7  12   4  1641.87  1646.71  78.19 o    1
  -6  12   4     6.24    10.65  22.94 <    1
  -4  12   4    64.10    68.18  13.00 o    1
  -2  12   4     0.09    -9.08  14.81 <    1
  -1  12   4  1832.84  1885.99  23.71 o    1
   1  12   4  3005.39  2953.54  24.54 o    1
   2  12   4     3.22    53.73  30.52 <    1
   4  12   4     7.36    11.26  23.66 <    1
   6  12   4    20.18    20.14  24.81 <    1
   7  12   4    26.97     8.57  34.71 <    1
  -7  13   4     3.09    14.26  37.44 <    1
  -6  13   4   243.71   276.55  31.47 o    1
  -4  13   4   181.53   159.45  18.08 o    1
  -2  13   4   955.23   915.26  31.62 o    1
  -1  13   4   321.72   297.46  15.75 o    1
   1  13   4  1025.92  1027.82  27.64 o    1
   2  13   4  1502.86  1526.73  67.36 o    1
   4  13   4   531.17   475.26  29.03 o    1
   6  13   4   495.44   519.15  32.74 o    1
   7  13   4   387.69   457.63  66.89 o    1
  -7  14   4    91.59   110.87  38.99 <    1
  -6  14   4   994.09   992.51  39.24 o    1
  -4  14   4  2090.80  2034.05  31.93 o    1
  -2  14   4  1830.17  1796.88  37.44 o    1
  -1  14   4   285.19   288.10  16.40 o    1
   1  14   4   288.01   274.00  24.09 o    1
   2  14   4   682.79   689.30  60.35 o    1
   4  14   4   225.56   220.41  31.67 o    1
   6  14   4   100.26   104.27  43.32 <    1
   7  14   4    40.64   -20.33  62.21 <    1
  -7  15   4     1.44   -19.00  59.77 <    1
  -6  15   4    16.51    30.74  31.10 <    1
  -4  15   4     3.76     2.02  24.85 <    1
  -2  15   4   234.44   224.08  40.21 o    1
  -1  15   4   287.13   319.29  18.80 o    1
   1  15   4   504.03   433.39  26.70 o    1
   2  15   4  1135.08  1100.31  68.46 o    1
   4  15   4   864.53   816.34  33.24 o    1
   6  15   4   586.97   783.37  74.80 o    1
  -7  16   4   589.71   627.26  70.34 o    1
  -6  16   4    94.47    84.75  33.62 <    1
  -4  16   4   648.72   726.34  36.45 o    1
  -2  16   4   376.36   408.26  43.41 o    1
  -1  16   4   788.77   804.81  27.30 o    1
   1  16   4   246.28   285.79  26.54 o    1
   2  16   4   126.90   148.57  55.31 <    1
   4  16   4   102.61    93.11  28.01 o    1
   6  16   4    36.60    66.24  63.21 <    1
  -6  17   4    71.91    79.25  60.71 <    1
  -4  17   4    46.79    28.95  28.01 <    1
  -1  17   4   604.73   671.16  41.38 o    1
   1  17   4   463.43   416.37  27.95 o    1
   2  17   4    87.10    85.51  55.19 <    1
   4  17   4    75.76    60.20  29.28 <    1
  -6  18   4   215.63   233.30  64.76 o    1
  -4  18   4   387.71   327.93  38.77 o    1
  -1  18   4   448.16   483.84  40.84 o    1
   1  18   4   229.70   261.03  28.20 o    1
   2  18   4    22.60    54.24  58.91 <    1
   4  18   4     5.66    -9.78  34.84 <    1
  -1  19   4     0.26   -36.56  41.86 <    1
   1  19   4     0.09     2.20  27.66 <    1
   2  19   4   585.01   719.02  74.06 o    1
  -1  20   4   202.67   200.84  60.99 o    1
   1  20   4   149.10   151.85  44.15 o    1
 -11   0   5    66.75    35.00  56.48 <    1
  -9   0   5   790.57   719.18  45.36 o    1
  -7   0   5  2826.37  2681.43  33.89 o    1
  -5   0   5  8612.32  9446.58  64.64 o    1
  -3   0   5 27152.20 28920.10 411.85 o    1
  -1   0   5 12348.00 12921.20  37.33 o    1
   1   0   5  9849.89  9832.43  41.35 o    1
   5   0   5  3344.65  3070.35  30.01 o    1
   7   0   5  1246.23  1389.61  49.29 o    1
   9   0   5   520.85   452.19  67.76 o    1
 -11   1   5   119.62   101.49  41.79 <    1
  -9   1   5   409.93   378.95  28.66 o    1
  -7   1   5   676.02   693.13  17.96 o    1
  -6   1   5   728.45   762.03  11.38 o    1
  -4   1   5   350.69   350.73   8.12 o    1
  -3   1   5   148.77   216.72  11.23 o    1
  -2   1   5   499.31   554.59   9.82 o    1
  -1   1   5     0.60    16.23   6.24 <    1
   1   1   5    16.93    27.37  10.54 <    1
   2   1   5  1111.63  1201.48  45.13 o    1
   4   1   5  1565.26  1564.44  22.51 o    1
   6   1   5   317.49   327.36  25.18 o    1
   7   1   5   813.76   840.71  31.19 o    1
   9   1   5   283.76   210.46  45.65 o    1
 -11   2   5    14.50   -29.78  59.86 <    1
  -9   2   5    34.80    72.15  21.63 o    1
  -7   2   5    78.96    76.24  14.09 o    1
  -6   2   5  3245.82  3327.12  18.24 o    1
  -4   2   5  3858.69  3617.45  12.45 o    1
  -3   2   5   625.48   663.21  11.54 o    1
  -2   2   5  9983.42 10094.20  28.35 o    1
  -1   2   5   875.86   926.88  10.59 o    1
   1   2   5   653.26   749.26  18.53 o    1
   4   2   5  5671.37  5483.80  34.72 o    1
   6   2   5  1784.49  1720.46  34.43 o    1
   7   2   5    42.03    78.08  25.71 o    1
   9   2   5    60.97    68.71  29.47 <    1
 -11   3   5    56.95    34.06  59.65 <    1
  -9   3   5    47.81    91.69  21.74 o    1
  -7   3   5    21.12    19.96  18.26 <    1
  -6   3   5   863.30   855.16  12.16 o    1
  -4   3   5    69.86    76.75   5.62 o    1
  -3   3   5   129.82   156.72  20.48 o    1
  -2   3   5   405.99   403.87  14.99 o    1
  -1   3   5     0.88     7.83   8.20 <    1
   1   3   5     0.56     7.87   7.25 <    1
   2   3   5    65.33    91.32  31.24 <    1
   4   3   5   398.95   452.14  19.02 o    1
   6   3   5   900.22   832.28  33.93 o    1
   7   3   5   287.43   289.66  31.20 o    1
   9   3   5    81.14    71.18  29.65 <    1
 -11   4   5   126.68   208.07  65.36 o    1
  -9   4   5   560.22   554.45  23.54 o    1
  -7   4   5   707.72   752.73  19.56 o    1
  -6   4   5  1598.41  1668.84  16.75 o    1
  -4   4   5   974.99   945.12  13.40 o    1
  -3   4   5  4991.78  5050.25  26.83 o    1
  -2   4   5  3318.21  3388.67  23.15 o    1
  -1   4   5 12623.30 13044.20  28.17 o    1
   1   4   5 10472.70 10281.60  32.87 o    1
   2   4   5  4390.48  4355.31  29.58 o    1
   4   4   5   529.23   550.82  18.65 o    1
   6   4   5   407.71   446.57  31.43 o    1
   7   4   5   517.66   478.89  33.32 o    1
   9   4   5   424.52   486.96  38.46 o    1
  -9   5   5   605.57   623.28  26.50 o    1
  -7   5   5    89.08   102.88  19.02 o    1
  -6   5   5     0.17    33.19  15.25 <    1
  -4   5   5    12.00    28.53   9.63 <    1
  -2   5   5   146.66   156.06   6.07 o    1
  -1   5   5    72.94    98.41   8.25 o    1
   1   5   5  2123.78  2087.52  26.83 o    1
   2   5   5   106.16   118.27  35.03 o    1
   4   5   5   177.74   186.27  15.71 o    1
   6   5   5     2.85     7.56  23.56 <    1
   7   5   5   512.25   486.81  34.44 o    1
   9   5   5   288.55   257.38  36.73 o    1
  -9   6   5   127.90   122.76  22.55 o    1
  -7   6   5   212.78   221.70  21.43 o    1
  -6   6   5  3062.36  2977.09  38.53 o    1
  -4   6   5  2942.07  3007.35  32.18 o    1
  -3   6   5  1852.67  1843.13  36.46 o    1
  -2   6   5  2991.77  2994.78  16.13 o    1
  -1   6   5  5395.21  5525.55  20.43 o    1
   1   6   5  3958.51  3847.97  34.67 o    1
   2   6   5  4074.51  4076.53  72.04 o    1
   4   6   5  2046.51  1959.93  22.51 o    1
   6   6   5  1055.44  1022.47  37.05 o    1
   7   6   5   386.96   384.38  38.86 o    1
   9   6   5   528.20   522.66  40.30 o    1
  -9   7   5    34.76    45.25  29.79 <    1
  -7   7   5    12.23    13.05  22.23 <    1
  -6   7   5  1087.58  1138.98  27.55 o    1
  -4   7   5    67.66    55.17  10.14 o    1
  -3   7   5    80.69   102.11  35.89 <    1
  -2   7   5   163.55   155.44   9.04 o    1
  -1   7   5    25.60    67.01   7.89 o    1
   1   7   5    20.12    -4.67  19.42 <    1
   2   7   5     1.92    30.89  35.78 <    1
   3   7   5   193.61   199.74  12.00 o    1
   4   7   5   215.63   247.54  27.60 o    1
   6   7   5   936.85   928.80  37.33 o    1
   7   7   5     5.56     3.21  29.68 <    1
   9   7   5     3.92    63.67  59.27 <    1
  -9   8   5   213.64   283.21  42.97 o    1
  -7   8   5   566.51   530.02  60.33 o    1
  -6   8   5  2250.94  2183.44  30.84 o    1
  -4   8   5  2692.81  2619.39  20.64 o    1
  -2   8   5  4318.49  4563.00  41.77 o    1
  -1   8   5  2077.72  2094.16  17.66 o    1
   1   8   5  1101.19  1092.43  24.25 o    1
   2   8   5  5663.74  5651.16  87.48 o    1
   4   8   5  2157.30  2026.60  35.64 o    1
   6   8   5  1054.32  1042.51  46.94 o    1
   7   8   5    34.74    53.15  30.82 <    1
  -9   9   5   390.88   423.29  44.75 o    1
  -7   9   5   112.60   101.17  33.37 o    1
  -6   9   5   332.87   353.48  21.29 o    1
  -4   9   5    19.66    19.55  14.61 <    1
  -3   9   5   253.33   327.51  46.75 o    1
  -2   9   5   206.56   215.59  12.69 o    1
  -1   9   5     8.36    18.33  10.10 <    1
   1   9   5   213.79   240.70  21.12 o    1
   2   9   5   506.99   483.35  46.88 o    1
   4   9   5     4.54     2.77  22.73 <    1
   6   9   5    49.26    94.55  23.83 o    1
   7   9   5   482.39   409.12  45.30 o    1
  -9  10   5   347.02   335.26  36.77 o    1
  -7  10   5   571.71   626.56  61.48 o    1
  -6  10   5   134.64   136.80  20.92 o    1
  -4  10   5    17.73    17.70   8.17 <    1
  -2  10   5   520.23   534.91  21.94 o    1
  -1  10   5  5418.00  5634.33  28.39 o    1
   1  10   5  4032.85  3874.61  26.86 o    1
   2  10   5  1388.28  1258.27  54.82 o    1
   4  10   5    81.31    83.85  21.52 o    1
   6  10   5    36.55    -9.60  30.37 <    1
   7  10   5   517.79   555.28  63.79 o    1
  -9  11   5   160.30   170.76  41.63 o    1
  -7  11   5   331.98   334.01  31.59 o    1
  -6  11   5    74.18   103.19  23.46 o    1
  -4  11   5   139.68   119.38  16.73 o    1
  -2  11   5     0.31     9.69  16.90 <    1
  -1  11   5    66.63    81.23  13.82 o    1
   1  11   5     7.20     4.19  19.67 <    1
   2  11   5   117.57   142.33  42.31 o    1
   4  11   5   242.54   281.88  26.84 o    1
   6  11   5   428.13   332.52  34.88 o    1
   7  11   5    82.02   102.79  41.58 <    1
  -7  12   5     0.12    22.22  53.29 <    1
  -6  12   5  1065.26  1024.12  31.05 o    1
  -4  12   5  1566.69  1486.31  23.59 o    1
  -3  12   5    15.66    -5.62  43.42 <    1
  -2  12   5  3847.97  4142.68  66.11 o    1
  -1  12   5     2.61     4.87  13.49 <    1
   1  12   5    23.28    29.78  20.60 <    1
   4  12   5  1532.06  1559.29  37.06 o    1
   6  12   5   618.16   603.92  47.75 o    1
   7  12   5    25.97    58.46  60.57 <    1
  -7  13   5    28.44    49.92  54.53 <    1
  -6  13   5   282.09   300.32  26.14 o    1
  -4  13   5   237.07   241.52  17.98 o    1
  -2  13   5   143.13   150.97  32.07 o    1
  -1  13   5   107.40    98.49  14.79 o    1
   1  13   5   169.85   157.91  22.35 o    1
   4  13   5   292.20   277.87  27.24 o    1
   6  13   5   123.07   127.96  35.30 o    1
   7  13   5   230.05   248.72  64.73 o    1
  -7  14   5   530.28   639.62  67.88 o    1
  -6  14   5     2.48    10.15  30.38 <    1
  -4  14   5    27.85    29.05  24.90 <    1
  -2  14   5    77.80   106.86  32.33 o    1
  -1  14   5  2067.70  2035.35  31.25 o    1
   1  14   5  1540.67  1513.88  33.19 o    1
   4  14   5   133.57   203.45  27.81 o    1
   6  14   5    44.47    42.59  43.09 <    1
   7  14   5   285.80   279.11  67.26 o    1
  -7  15   5   151.36   175.98  42.31 o    1
  -6  15   5     7.48    -7.22  32.28 <    1
  -4  15   5   138.24   129.33  26.05 o    1
  -1  15   5    30.41    62.21  20.25 o    1
   1  15   5     0.11     3.22  23.45 <    1
   4  15   5    84.30   116.58  28.01 o    1
   6  15   5    56.07    15.45  59.46 <    1
  -7  16   5    28.66    18.40  60.52 <    1
  -6  16   5   524.43   502.20  38.87 o    1
  -4  16   5   550.94   618.79  35.20 o    1
  -1  16   5   446.13   444.95  37.21 o    1
   1  16   5   469.34   451.72  32.21 o    1
   2  16   5  1143.40  1095.63  49.00 o    1
   4  16   5   724.32   662.14  34.15 o    1
  -6  17   5   189.71   280.42  65.24 o    1
  -4  17   5    78.45    79.46  34.03 <    1
  -1  17   5     5.83    21.21  58.34 <    1
   1  17   5    11.73    -6.35  24.93 <    1
   2  17   5    32.27    44.43  39.51 <    1
   4  17   5    79.52   106.24  34.89 o    1
  -4  18   5   267.85   320.32  46.68 o    1
  -1  18   5   460.95   467.30  43.71 o    1
   1  18   5   397.80   381.52  29.54 o    1
   2  18   5   471.64   560.65  71.00 o    1
  -1  19   5    36.24    43.29  41.04 <    1
   1  19   5    50.96    42.85  42.91 <    1
   2  19   5   167.86   152.60  65.79 <    1
  -8   0   6   156.70   186.82  28.96 o    1
  -6   0   6   900.07   806.47  18.62 o    1
  -4   0   6  3376.44  3565.52  21.91 o    1
  -2   0   6  5922.33  6023.65  32.94 o    1
   2   0   6  5792.72  5961.43  39.45 o    1
   4   0   6  5604.34  5360.41  60.54 o    1
   6   0   6  2445.29  2440.80  57.52 o    1
   8   0   6  1135.31  1333.50  63.76 o    1
  -9   1   6   402.35   388.39  29.31 o    1
  -7   1   6   894.65   889.66  21.31 o    1
  -6   1   6  1831.17  1824.82  17.84 o    1
  -4   1   6  1449.32  1397.12  10.84 o    1
  -2   1   6  2071.03  2040.15  25.99 o    1
  -1   1   6   639.91   587.79   8.98 o    1
   1   1   6   442.06   408.73  14.05 o    1
   2   1   6   369.37   389.22  18.22 o    1
   4   1   6    51.88   104.35  16.26 o    1
   6   1   6    16.46    27.60  24.77 <    1
   7   1   6     1.95     3.12  37.29 <    1
   9   1   6   109.19    98.06  43.43 <    1
  -9   2   6   178.25   149.44  26.59 o    1
  -7   2   6   995.25   878.38  20.56 o    1
  -6   2   6    48.98    44.91   9.00 o    1
  -4   2   6   787.24   769.23  15.13 o    1
  -3   2   6  2254.92  2233.60  25.95 o    1
  -2   2   6   138.51   156.58  26.27 o    1
  -1   2   6  5699.52  5444.40  22.59 o    1
   1   2   6  7036.35  7052.30  36.56 o    1
   2   2   6    35.50    37.74  37.46 <    1
   4   2   6   654.01   703.16  21.40 o    1
   6   2   6   232.74   175.70  25.69 o    1
   7   2   6  1501.37  1475.49  52.41 o    1
   9   2   6   332.36   349.89  47.00 o    1
  -9   3   6   708.74   697.23  27.14 o    1
  -7   3   6  2373.33  2267.72  27.43 o    1
  -6   3   6   215.22   159.48  20.66 o    1
  -4   3   6  1299.79  1292.08  15.52 o    1
  -3   3   6  3974.33  3822.04  22.05 o    1
  -2   3   6   342.29   384.15  17.87 o    1
  -1   3   6  3019.01  2787.56  17.81 o    1
   1   3   6   832.38   789.19  13.45 o    1
   4   3   6    19.47    -1.14  16.46 <    1
   6   3   6    45.76    37.11  25.78 <    1
   7   3   6     0.94    -5.16  37.24 <    1
   9   3   6     9.94     7.82  44.52 <    1
  -9   4   6     1.50     2.12  23.63 <    1
  -7   4   6    69.78    31.20  23.28 <    1
  -6   4   6   364.23   406.03  18.68 o    1
  -4   4   6  3484.68  3413.69  14.80 o    1
  -3   4   6   885.63   808.76  40.53 o    1
  -2   4   6  3538.66  3412.91  54.99 o    1
  -1   4   6  2605.11  2574.82  17.57 o    1
   1   4   6  1344.05  1376.69  13.51 o    1
   2   4   6  2323.44  2269.70  61.21 o    1
   4   4   6  2019.02  2065.09  26.66 o    1
   6   4   6  1572.99  1626.67  43.15 o    1
   7   4   6   462.76   397.44  43.43 o    1
   9   4   6    49.20    28.44  35.49 <    1
  -9   5   6    17.21    -2.02  21.82 <    1
  -7   5   6   133.48   137.27  25.27 o    1
  -6   5   6  2757.70  2665.49  32.21 o    1
  -4   5   6  5517.86  5396.63  34.34 o    1
  -3   5   6   317.57   308.31  13.20 o    1
  -2   5   6  3482.78  3680.72  42.68 o    1
  -1   5   6   101.05   102.41   9.08 o    1
   1   5   6    73.01    84.62   6.35 o    1
   2   5   6   742.94   615.92  45.54 o    1
   4   5   6    10.87    13.58  14.06 <    1
   6   5   6     0.16    15.67  31.01 <    1
   7   5   6     8.33     1.47  38.08 <    1
   9   5   6    35.53    28.35  35.51 <    1
  -9   6   6   100.59    66.00  23.28 <    1
  -7   6   6   700.73   698.34  31.35 o    1
  -6   6   6    64.56    84.25  21.39 o    1
  -4   6   6  2476.60  2516.28  26.51 o    1
  -3   6   6  1678.56  1603.71  14.80 o    1
  -2   6   6   686.10   679.07  15.32 o    1
  -1   6   6  1501.37  1423.50  13.35 o    1
   1   6   6  3854.62  3561.37  43.09 o    1
   2   6   6   125.12    97.36   7.05 o    1
   4   6   6   462.99   491.22  26.68 o    1
   6   6   6   857.43   857.49  45.76 o    1
   7   6   6   745.28   811.40  47.97 o    1
  -9   7   6   878.79   960.37  33.47 o    1
  -7   7   6  1347.18  1342.45  46.14 o    1
  -6   7   6   445.66   379.49  33.93 o    1
  -4   7   6  1403.30  1417.34  25.59 o    1
  -3   7   6  1385.09  1320.88  53.57 o    1
  -2   7   6   398.92   459.29  12.54 o    1
  -1   7   6  2455.34  2619.37  16.75 o    1
   1   7   6  1901.63  1762.28  29.72 o    1
   4   7   6    14.57   -13.23  23.04 <    1
   6   7   6    31.47    54.99  31.06 <    1
   7   7   6    65.54    84.55  33.08 <    1
  -9   8   6     0.12    26.91  30.55 <    1
  -7   8   6   401.31   442.10  38.71 o    1
  -6   8   6   228.16   252.60  22.68 o    1
  -4   8   6  2464.08  2188.68  29.79 o    1
  -3   8   6  1392.37  1198.44  15.31 o    1
  -2   8   6  1470.34  1584.81  35.12 o    1
  -1   8   6  2536.59  2549.30  20.32 o    1
   1   8   6  4788.96  4526.41  48.49 o    1
   2   8   6   379.30   399.46  45.40 o    1
   4   8   6   815.53   726.35  29.70 o    1
   6   8   6   462.00   385.92  43.23 o    1
   7   8   6   944.20  1031.86  42.31 o    1
  -9   9   6   126.90   210.10  42.91 o    1
  -7   9   6    65.17    89.66  54.79 <    1
  -6   9   6  1449.67  1492.89  32.03 o    1
  -4   9   6  2335.92  2246.93  26.09 o    1
  -2   9   6  1362.79  1374.63  28.81 o    1
  -1   9   6   543.40   615.10  14.23 o    1
   1   9   6   307.50   279.27  21.82 o    1
   4   9   6     0.12    -0.93  23.11 <    1
   6   9   6     0.09    38.25  31.79 <    1
   7   9   6    13.32    52.58  39.87 <    1
  -9  10   6    33.08    50.37  32.71 <    1
  -7  10   6    93.84    67.36  52.30 <    1
  -6  10   6   469.44   497.13  26.81 o    1
  -4  10   6  2036.25  1944.52  29.00 o    1
  -2  10   6  1570.51  1684.67  29.95 o    1
  -1  10   6   604.41   575.07  13.80 o    1
   1  10   6   138.84   143.26  15.62 o    1
   2  10   6  1840.26  1888.41  64.70 o    1
   4  10   6  1669.75  1556.78  32.56 o    1
   6  10   6  1173.25  1189.34  43.04 o    1
   7  10   6    65.13    38.25  39.65 <    1
  -9  11   6   281.58   272.80  42.36 o    1
  -7  11   6   725.29   788.75  66.36 o    1
  -6  11   6   467.44   372.36  30.37 o    1
  -4  11   6   662.34   741.75  26.32 o    1
  -2  11   6   646.12   707.58  23.05 o    1
  -1  11   6   733.89   704.22  13.89 o    1
   1  11   6    11.80     8.07  20.36 <    1
   2  11   6   374.53   408.57  49.61 o    1
   4  11   6   244.13   239.95  27.53 o    1
   6  11   6     7.67    24.01  33.10 <    1
   7  11   6    23.49   -24.10  59.40 <    1
  -7  12   6   208.15   190.63  57.89 o    1
  -6  12   6   130.73   139.43  24.61 o    1
  -4  12   6   255.75   279.98  27.05 o    1
  -2  12   6    37.08    43.93  28.96 <    1
  -1  12   6  2305.39  2364.99  26.84 o    1
   1  12   6  1807.08  1693.59  37.11 o    1
   4  12   6     3.15    -7.57  25.45 <    1
   6  12   6     0.42    11.48  34.24 <    1
  -7  13   6   594.96   617.86  67.07 o    1
  -6  13   6   182.68   216.98  26.51 o    1
  -4  13   6   393.73   398.08  28.70 o    1
  -2  13   6   118.07   137.88  31.38 o    1
  -1  13   6   723.14   643.30  22.65 o    1
   1  13   6   322.41   340.17  24.61 o    1
   4  13   6     0.09   -10.55  25.76 <    1
   6  13   6    28.31    54.63  61.22 <    1
  -7  14   6     9.52    -5.54  56.87 <    1
  -6  14   6   309.42   351.43  34.53 o    1
  -4  14   6   905.45   933.16  33.52 o    1
  -1  14   6     9.76     9.59  18.73 <    1
   1  14   6     0.27    14.61  23.13 <    1
   4  14   6   977.62  1029.09  36.43 o    1
   6  14   6   478.95   467.10  70.15 o    1
  -7  15   6    43.92    64.50  41.70 <    1
  -6  15   6   774.34   918.39  41.15 o    1
  -4  15   6   645.23   613.90  46.98 o    1
  -1  15   6     6.51    -2.08  34.24 <    1
   1  15   6    25.78    22.85  24.28 <    1
   2  15   6   127.13   116.63  61.72 <    1
   4  15   6    39.61    48.60  28.07 <    1
  -7  16   6   236.99   185.27  67.19 <    1
  -6  16   6    19.28    50.92  61.27 <    1
  -4  16   6    34.58    57.29  40.41 <    1
  -1  16   6   557.64   419.98  41.20 o    1
   1  16   6   910.61   933.59  36.98 o    1
   4  16   6   182.50   221.22  36.09 o    1
  -4  17   6     2.47    31.11  43.66 <    1
  -1  17   6   358.43   356.50  65.96 o    1
   1  17   6   387.68   369.95  33.46 o    1
   4  17   6    30.42    63.89  42.82 <    1
  -1  18   6   102.26   162.15  67.68 <    1
   1  18   6   290.37   318.48  43.28 o    1
  -9   0   7   212.74   222.19  38.73 o    1
  -7   0   7   109.86    56.88  31.40 <    1
  -5   0   7    16.79    53.36  12.27 o    1
  -1   0   7   525.22   622.03  20.71 o    1
   1   0   7  1649.98  1608.92  22.00 o    1
   5   0   7  2711.11  2597.17  52.73 o    1
  -9   1   7   708.20   650.86  31.22 o    1
  -7   1   7  1081.96  1019.87  23.78 o    1
  -6   1   7  1230.45  1379.73  20.75 o    1
  -4   1   7  1417.01  1472.25  15.81 o    1
  -2   1   7  2623.69  2915.60  52.83 o    1
  -1   1   7  3965.63  3898.21  28.38 o    1
   1   1   7  3492.75  3295.01  27.62 o    1
   4   1   7   573.75   586.45  24.53 o    1
   6   1   7   214.63   242.35  28.58 o    1
   7   1   7   226.10   211.62  35.08 o    1
  -9   2   7    15.67    36.75  23.41 <    1
  -7   2   7     6.68    43.02  16.32 <    1
  -6   2   7   104.01    98.24  12.97 o    1
  -4   2   7     0.15    12.00   6.62 <    1
  -2   2   7   949.79  1017.48  39.63 o    1
  -1   2   7     7.48    35.73  11.60 o    1
   1   2   7   218.43   193.78  15.45 o    1
   2   2   7  2950.00  2869.87  44.35 o    1
   4   2   7  1744.20  1640.17  27.80 o    1
   6   2   7  1357.23  1353.43  36.93 o    1
   7   2   7    30.66    39.69  40.15 <    1
  -9   3   7   162.98   166.07  27.39 o    1
  -7   3   7   476.90   354.66  37.02 o    1
  -6   3   7  2291.37  2217.06  28.43 o    1
  -4   3   7  4381.02  4403.31  23.92 o    1
  -2   3   7  3875.13  3700.58  63.49 o    1
  -1   3   7   962.24   911.89  14.44 o    1
   1   3   7   478.06   546.28  22.86 o    1
   4   3   7  1460.16  1402.73  26.00 o    1
   6   3   7   437.60   479.85  30.79 o    1
   7   3   7    22.46    49.14  40.93 <    1
  -9   4   7    41.51    62.42  27.34 <    1
  -7   4   7    49.72    87.63  24.24 o    1
  -6   4   7    10.46    21.14  17.04 <    1
  -4   4   7   906.01   886.25  13.46 o    1
  -3   4   7  1012.74   931.21  15.66 o    1
  -2   4   7     3.83    37.86  21.39 <    1
  -1   4   7   942.72   939.73  15.16 o    1
   1   4   7   558.65   533.32  12.07 o    1
   4   4   7   555.55   506.55  27.52 o    1
   6   4   7   204.10   240.92  28.53 o    1
   7   4   7   755.56   776.29  41.99 o    1
  -9   5   7   752.25   751.30  28.68 o    1
  -7   5   7  2461.60  2479.70  38.29 o    1
  -6   5   7     0.26     5.10  15.96 <    1
  -4   5   7   200.04    96.72  29.92 o    1
  -1   5   7  5139.12  5001.47  29.83 o    1
   1   5   7  4859.99  4671.28  23.00 o    1
   2   5   7   410.05   402.58  12.68 o    1
   4   5   7    43.49    45.59  24.54 <    1
   6   5   7     1.14     6.88  31.67 <    1
   7   5   7   324.10   409.40  47.46 o    1
  -9   6   7    15.28     8.90  22.97 <    1
  -7   6   7    86.17   147.29  27.23 o    1
  -6   6   7     0.72    33.39  21.70 <    1
  -4   6   7   247.88   229.59  16.36 o    1
  -2   6   7   610.98   640.91  28.20 o    1
  -1   6   7   207.47   173.92  13.22 o    1
   1   6   7   653.69   627.57  16.51 o    1
   4   6   7  1007.91  1072.15  32.41 o    1
   6   6   7   390.60   392.67  35.08 o    1
   7   6   7   352.42   392.35  38.02 o    1
  -9   7   7     1.56   -19.23  23.89 <    1
  -7   7   7    57.80    35.34  34.31 <    1
  -6   7   7  2725.15  2735.06  44.88 o    1
  -4   7   7  5787.35  5698.52  40.53 o    1
  -3   7   7    33.68    23.43  13.89 <    1
  -2   7   7  5043.41  5231.67  67.84 o    1
  -1   7   7   213.85   231.87  14.33 o    1
   1   7   7   675.05   708.90  26.21 o    1
   2   7   7   559.80   540.05  48.36 o    1
   4   7   7   632.84   627.42  29.68 o    1
   6   7   7   315.98   381.48  43.50 o    1
   7   7   7    41.44    71.29  35.35 <    1
  -9   8   7     1.30   -11.37  24.20 <    1
  -7   8   7     2.40    -9.48  33.85 <    1
  -6   8   7    74.65    90.24  22.90 o    1
  -4   8   7   708.04   692.51  19.63 o    1
  -2   8   7    42.01    70.43  28.85 <    1
  -1   8   7   176.34   188.35  12.63 o    1
   1   8   7   685.57   647.78  29.26 o    1
   2   8   7  1196.33  1194.22  56.82 o    1
   4   8   7  1066.33  1114.82  34.11 o    1
   6   8   7   360.83   259.71  42.79 o    1
   7   8   7   242.82   239.77  38.11 o    1
  -9   9   7   643.77   678.89  34.49 o    1
  -7   9   7  1169.83  1162.50  70.25 o    1
  -6   9   7   153.51   106.93  33.71 o    1
  -4   9   7   219.52   213.18  20.89 o    1
  -2   9   7  1055.22  1183.64  39.95 o    1
  -1   9   7  2625.67  2538.84  25.52 o    1
   1   9   7  2546.99  2340.50  40.73 o    1
   4   9   7    40.32    40.93  26.43 <    1
   6   9   7    60.28    41.73  42.21 <    1
   7   9   7    95.34    90.59  44.79 <    1
  -9  10   7   110.60   144.32  29.73 o    1
  -7  10   7   188.77   194.34  56.60 o    1
  -6  10   7   233.84   255.31  29.92 o    1
  -4  10   7    79.18    98.59  16.84 o    1
  -2  10   7   564.83   460.68  33.34 o    1
  -1  10   7   413.86   392.37  13.29 o    1
   1  10   7   646.03   631.00  25.48 o    1
   2  10   7   285.19   231.57  45.58 o    1
   4  10   7   124.03    87.25  26.98 o    1
   6  10   7    59.49    66.56  34.70 <    1
   7  10   7   393.14   351.79  47.80 o    1
  -9  11   7   101.01   110.25  41.43 <    1
  -7  11   7   434.01   532.20  64.17 o    1
  -6  11   7  1202.64  1183.27  38.63 o    1
  -4  11   7  2339.79  2413.45  42.46 o    1
  -2  11   7  1223.88  1172.33  40.50 o    1
  -1  11   7  1046.78  1020.68  19.13 o    1
   1  11   7   979.56   929.54  28.33 o    1
   2  11   7   318.50   337.50  49.79 o    1
   4  11   7   323.34   316.17  29.05 o    1
   6  11   7   177.29   177.93  37.17 o    1
   7  11   7   130.89   157.66  64.01 <    1
  -7  12   7    64.17   102.64  57.08 <    1
  -6  12   7     3.10    -4.92  28.78 <    1
  -4  12   7     1.17     5.24  26.68 <    1
  -2  12   7   137.42    74.54  28.06 <    1
  -1  12   7    81.57    41.27  22.27 <    1
   1  12   7   182.44   133.48  23.09 o    1
   4  12   7  1040.44   947.94  34.99 o    1
   6  12   7   620.47   736.81  76.70 o    1
  -7  13   7   361.05   368.01  63.84 o    1
  -6  13   7   582.81   494.31  41.11 o    1
  -4  13   7  1105.28  1059.26  45.85 o    1
  -1  13   7   543.63   552.77  22.64 o    1
   1  13   7   577.67   551.72  28.24 o    1
   4  13   7   615.78   541.14  37.06 o    1
  -7  14   7    45.15    54.48  62.59 <    1
  -6  14   7    41.32    69.83  40.38 <    1
  -4  14   7    12.78    20.65  25.95 <    1
  -1  14   7   339.12   396.07  61.39 o    1
   1  14   7   517.23   490.21  31.85 o    1
   4  14   7    22.76    25.45  28.49 <    1
  -7  15   7   374.46   374.52  69.42 o    1
  -6  15   7   133.05   148.32  43.66 o    1
  -4  15   7   103.17    71.12  57.47 <    1
  -1  15   7  1156.78  1140.41  76.35 o    1
   1  15   7   909.92   932.31  36.36 o    1
   2  15   7     7.15    10.98  52.10 <    1
   4  15   7     1.03   -15.16  34.75 <    1
  -4  16   7    11.61    95.01  60.30 <    1
  -1  16   7    23.55    48.02  60.15 <    1
   1  16   7     0.00    11.70  29.60 <    1
   4  16   7   298.02   228.24  44.54 o    1
  -1  17   7     1.34    -0.87  63.10 <    1
   1  17   7     1.07    42.18  42.65 <    1
  -8   0   8  1093.95  1084.17  55.64 o    1
  -6   0   8   662.56   653.49  18.31 o    1
  -4   0   8   593.95   601.99  17.94 o    1
  -2   0   8   696.46   680.29  25.83 o    1
   2   0   8   218.09   200.38  18.19 o    1
   4   0   8    31.34    58.50  25.25 <    1
   6   0   8   132.34   128.11  41.58 o    1
   8   0   8   251.18   354.87  68.78 o    1
  -9   1   8   133.03   175.53  23.92 o    1
  -7   1   8   309.99   310.29  30.29 o    1
  -6   1   8  1106.70  1052.09  18.63 o    1
  -4   1   8  2316.67  2344.69  19.59 o    1
  -2   1   8  3500.52  3321.59  64.04 o    1
  -1   1   8  2437.64  2385.21  23.65 o    1
   1   1   8  1453.98  1267.31  21.98 o    1
   2   1   8  3839.85  3501.52  43.65 o    1
   4   1   8  1482.45  1373.66  28.34 o    1
   6   1   8   791.71   875.34  35.35 o    1
   7   1   8   240.00   327.68  37.21 o    1
  -9   2   8   636.93   601.16  29.28 o    1
  -7   2   8   677.70   705.34  30.53 o    1
  -6   2   8   359.52   313.54  18.91 o    1
  -4   2   8   373.31   382.58  10.28 o    1
  -1   2   8   185.73   181.79  16.22 o    1
   1   2   8     4.02    18.33  15.58 <    1
   4   2   8     6.74    12.39  18.66 <    1
   6   2   8    18.18    17.29  28.35 <    1
   7   2   8   222.74   255.56  45.76 o    1
  -9   3   8   198.52   200.73  28.95 o    1
  -7   3   8   744.03   731.84  27.14 o    1
  -6   3   8   381.70   356.58  20.91 o    1
  -4   3   8   679.81   585.04   9.74 o    1
  -1   3   8  4106.44  4131.67  32.39 o    1
   1   3   8  3932.95  3949.68  42.18 o    1
   4   3   8   556.11   607.75  29.56 o    1
   6   3   8   168.21   130.43  33.82 o    1
   7   3   8   639.72   740.56  71.63 o    1
  -9   4   8   263.74   245.72  39.74 o    1
  -7   4   8   222.26   183.91  27.11 o    1
  -6   4   8   768.44   845.48  27.02 o    1
  -4   4   8   184.67   206.96  14.86 o    1
  -2   4   8   730.76   681.86  29.47 o    1
  -1   4   8    95.40    75.63  17.07 o    1
   1   4   8   243.87   233.02  16.30 o    1
   4   4   8   307.85   318.39  28.27 o    1
   6   4   8   274.75   283.54  35.40 o    1
   7   4   8     4.80   -49.77  60.14 <    1
  -9   5   8    16.87    52.63  27.49 <    1
  -7   5   8    23.18    64.08  24.01 <    1
  -6   5   8   784.59   829.30  23.51 o    1
  -4   5   8   264.96   219.56  16.07 o    1
  -1   5   8   249.20   238.50  15.31 o    1
   1   5   8     1.26     0.40  11.57 <    1
   4   5   8  2303.37  2346.24  41.96 o    1
   6   5   8   777.28   773.23  50.85 o    1
   7   5   8    16.17    -4.05  44.88 <    1
  -9   6   8   379.40   358.24  29.96 o    1
  -7   6   8   251.54   225.29  39.40 o    1
  -6   6   8   936.18   957.87  28.70 o    1
  -4   6   8    81.12    72.04  16.28 o    1
  -1   6   8     1.62    14.55  12.40 <    1
   1   6   8     0.19    13.36  12.04 <    1
   2   6   8     0.27     9.85  44.03 <    1
   4   6   8   181.55   171.61  28.38 o    1
   6   6   8   202.07   224.57  45.49 o    1
   7   6   8   134.07   124.15  47.89 <    1
  -9   7   8   246.80   190.13  30.09 o    1
  -7   7   8   683.84   624.02  44.35 o    1
  -6   7   8    38.90     6.68  25.90 <    1
  -4   7   8   176.49   166.05  16.96 o    1
  -2   7   8    29.81   149.95  42.83 o    1
  -1   7   8  4013.72  3900.93  36.87 o    1
   1   7   8  3256.06  3139.34  28.62 o    1
   4   7   8   123.36   126.50  28.50 o    1
   6   7   8    24.12     0.31  59.64 <    1
   7   7   8   631.99   609.72  53.64 o    1
  -9   8   8   258.52   211.38  36.61 o    1
  -7   8   8   501.45   476.42  61.53 o    1
  -6   8   8   154.02   141.15  24.60 o    1
  -4   8   8    23.13    34.33  16.19 <    1
  -1   8   8   194.64   207.42  22.86 o    1
   1   8   8   102.30    86.99  26.41 o    1
   2   8   8     2.15    20.59  43.47 <    1
   4   8   8    48.74    72.91  27.64 <    1
   6   8   8    72.31   135.66  66.43 <    1
   7   8   8     9.35     1.66  44.74 <    1
  -9   9   8     0.51     0.05  34.34 <    1
  -7   9   8    13.34    34.35  36.33 <    1
  -6   9   8   853.80   852.06  36.43 o    1
  -4   9   8   704.28   682.01  20.84 o    1
  -2   9   8  3196.59  3455.37  58.14 o    1
  -1   9   8   609.31   654.39  21.26 o    1
   1   9   8   241.10   247.22  27.88 o    1
   4   9   8  1226.03  1298.38  37.86 o    1
   6   9   8   384.62   462.46  50.19 o    1
   7   9   8    92.88    67.08  64.13 <    1
  -9  10   8    28.38    54.68  41.34 <    1
  -7  10   8     0.11   -13.31  57.53 <    1
  -6  10   8   789.00   797.03  31.42 o    1
  -4  10   8   631.24   662.46  25.90 o    1
  -2  10   8   576.82   644.96  34.60 o    1
  -1  10   8    58.32    33.57  17.75 <    1
   1  10   8   100.54   110.85  22.74 o    1
   4  10   8    24.37    14.66  28.08 <    1
   6  10   8   141.57    98.83  45.69 <    1
  -9  11   8   152.96   182.16  65.73 <    1
  -7  11   8   412.94   428.48  44.11 o    1
  -6  11   8   156.16   100.75  30.83 o    1
  -4  11   8   330.90   352.61  23.74 o    1
  -1  11   8   783.89   765.47  23.61 o    1
   1  11   8  1380.23  1367.94  32.41 o    1
   4  11   8   444.82   427.63  31.49 o    1
   6  11   8   255.73   244.33  67.40 o    1
  -7  12   8   235.12   296.77  62.42 o    1
  -6  12   8    14.29    17.09  30.70 <    1
  -4  12   8    77.21    61.46  27.72 <    1
  -1  12   8    70.56    81.60  18.96 o    1
   1  12   8     6.98    11.85  23.71 <    1
   4  12   8   118.98    75.00  28.95 <    1
  -7  13   8    81.00   169.38  60.62 <    1
  -6  13   8   244.05   283.84  32.96 o    1
  -4  13   8   321.47   349.71  40.01 o    1
  -1  13   8   772.42   673.01  42.13 o    1
   1  13   8   922.88   909.98  31.29 o    1
   2  13   8   708.06   690.34  61.29 o    1
   4  13   8   308.83   254.45  31.26 o    1
  -7  14   8    95.77    87.89  63.75 <    1
  -6  14   8   153.10   152.47  41.54 o    1
  -4  14   8    51.75    73.19  38.16 <    1
  -1  14   8   235.26   245.22  38.58 o    1
   1  14   8    68.42    60.79  28.72 <    1
   4  14   8    10.93    46.22  34.79 <    1
  -4  15   8   401.64   341.47  67.56 o    1
  -1  15   8   267.13   240.62  39.52 o    1
   1  15   8    87.63    84.97  30.13 <    1
   4  15   8   527.30   494.78  48.49 o    1
  -4  16   8   105.12    24.99  62.27 <    1
  -1  16   8     6.58     0.04  37.47 <    1
   1  16   8    65.35    80.90  68.56 <    1
  -9   0   9   589.54   637.22  40.10 o    1
  -7   0   9  2083.40  2265.41  84.58 o    1
  -5   0   9  1551.50  1526.05  30.11 o    1
  -1   0   9  2722.32  2906.44  48.49 o    1
   1   0   9  1140.53  1206.42  44.12 o    1
   5   0   9   110.38   130.12  41.87 o    1
  -9   1   9     0.02    36.41  25.77 <    1
  -7   1   9    48.04    53.94  30.55 <    1
  -6   1   9   135.91   130.09  25.82 o    1
  -4   1   9   472.95   472.43  14.94 o    1
  -1   1   9  1527.96  1585.18  22.63 o    1
   1   1   9  1717.82  1768.67  30.46 o    1
   2   1   9   178.89   195.80  52.61 o    1
   4   1   9   602.54   690.31  33.01 o    1
   6   1   9   513.39   454.17  39.81 o    1
   7   1   9   449.19   440.48  70.53 o    1
  -9   2   9    19.04    46.14  25.99 <    1
  -7   2   9    98.61   156.31  30.90 o    1
  -6   2   9  1748.56  1731.45  31.21 o    1
  -4   2   9  2964.45  2892.02  23.36 o    1
  -1   2   9   214.88   181.63  17.65 o    1
   1   2   9   195.95   183.51  23.60 o    1
   4   2   9    80.62   107.72  28.90 o    1
   6   2   9    73.55    82.73  35.91 <    1
   7   2   9     0.21     0.51  62.46 <    1
  -9   3   9    12.68    28.08  25.82 <    1
  -7   3   9    36.90    60.06  31.43 <    1
  -6   3   9    67.58    82.86  20.06 o    1
  -4   3   9  1284.56  1297.74  22.34 o    1
  -1   3   9   228.66   290.31  18.44 o    1
   1   3   9  1052.30  1079.61  29.78 o    1
   4   3   9  1277.67  1393.06  38.43 o    1
   6   3   9  1022.32   998.36  44.67 o    1
   7   3   9   107.21   143.63  64.57 <    1
  -9   4   9   637.59   730.60  32.46 o    1
  -7   4   9  1242.18  1199.94  49.29 o    1
  -6   4   9   421.53   366.28  27.71 o    1
  -4   4   9   544.71   531.18  19.86 o    1
  -1   4   9  1776.07  1704.44  27.88 o    1
   1   4   9   837.92   846.86  28.89 o    1
   4   4   9   202.15   220.39  29.83 o    1
   6   4   9    23.77    20.11  35.90 <    1
   7   4   9     8.19    13.95  61.00 <    1
  -9   5   9     1.42     7.98  29.10 <    1
  -7   5   9    58.72    75.68  30.33 <    1
  -6   5   9   273.05   263.77  24.09 o    1
  -4   5   9   582.23   598.78  20.55 o    1
  -1   5   9  1900.21  1794.91  25.54 o    1
   1   5   9  1822.63  1696.78  34.24 o    1
   4   5   9     2.58    17.42  24.93 <    1
   6   5   9    13.40    77.41  36.57 <    1
   7   5   9   368.41   509.56  73.35 o    1
  -9   6   9   174.22   149.44  35.77 o    1
  -7   6   9   505.83   454.30  42.41 o    1
  -6   6   9   447.56   468.70  27.81 o    1
  -4   6   9  1576.36  1548.22  23.64 o    1
  -1   6   9  1942.04  1840.95  25.80 o    1
   1   6   9   975.43   945.66  29.74 o    1
   2   6   9   192.38   206.18  48.94 o    1
   4   6   9    58.45    56.13  28.48 <    1
   6   6   9     0.07    36.86  45.88 <    1
   7   6   9    37.53     9.45  62.97 <    1
  -9   7   9    20.19    41.89  45.65 <    1
  -7   7   9     6.78    33.64  37.49 <    1
  -6   7   9    81.50    75.15  22.21 o    1
  -4   7   9  1132.16  1058.40  21.77 o    1
  -1   7   9     2.67     5.25  16.00 <    1
   1   7   9    54.86    11.11  22.88 <    1
   4   7   9  1884.48  1748.53  41.99 o    1
   6   7   9  1381.87  1592.64  65.59 o    1
   7   7   9     1.09   -49.47  63.72 <    1
  -9   8   9    56.13    16.96  35.16 <    1
  -7   8   9   277.43   267.18  41.43 o    1
  -6   8   9   740.20   679.79  34.65 o    1
  -4   8   9   704.19   742.44  24.38 o    1
  -1   8   9    36.54    41.08  19.37 <    1
   1   8   9    11.30    45.99  27.19 <    1
   4   8   9   369.26   396.87  31.62 o    1
   6   8   9    31.80    51.22  66.24 <    1
  -9   9   9     2.85     9.55  51.89 <    1
  -7   9   9    57.29    48.04  56.62 <    1
  -6   9   9    51.84    81.83  30.18 <    1
  -4   9   9     0.29     3.87  21.39 <    1
  -1   9   9  1836.88  1750.20  25.87 o    1
   1   9   9  1064.19  1080.39  37.62 o    1
   4   9   9    87.28    48.67  29.13 <    1
  -9  10   9   370.05   424.19  63.81 o    1
  -7  10   9   612.69   658.00  67.99 o    1
  -6  10   9    19.56     6.01  29.88 <    1
  -4  10   9    33.01    41.35  21.47 <    1
  -1  10   9  1579.11  1490.01  24.84 o    1
   1  10   9   985.34   962.39  37.40 o    1
   4  10   9     5.49   -21.86  29.35 <    1
  -7  11   9     0.22   -50.24  59.70 <    1
  -6  11   9    65.58    67.53  30.83 <    1
  -4  11   9   442.04   424.48  25.15 o    1
  -1  11   9    50.26    41.18  23.88 <    1
   1  11   9   303.52   295.48  26.72 o    1
   4  11   9   474.54   565.80  35.18 o    1
  -7  12   9     0.24     6.73  41.17 <    1
  -6  12   9  1133.72  1229.02  42.56 o    1
  -4  12   9  1148.95  1111.19  49.04 o    1
  -1  12   9    92.33    92.79  34.97 <    1
   1  12   9    79.87   115.34  25.44 o    1
   4  12   9    59.94    57.56  31.17 <    1
  -7  13   9    74.65    44.20  63.78 <    1
  -6  13   9     1.50    15.95  40.79 <    1
  -4  13   9    61.79    55.41  38.68 <    1
  -1  13   9   507.02   377.29  40.10 o    1
   1  13   9   394.91   333.80  28.38 o    1
   4  13   9   157.93   228.06  45.96 o    1
  -6  14   9    63.39    -6.32  60.93 <    1
  -4  14   9   193.18   148.62  39.28 o    1
  -1  14   9   664.53   733.35  45.35 o    1
   1  14   9   300.51   252.17  28.06 o    1
   4  14   9    84.46    82.45  62.17 <    1
  -4  15   9   255.95   305.02  70.25 o    1
  -1  15   9   238.41   195.93  41.15 o    1
   1  15   9   383.08   394.65  47.08 o    1
   1  16   9   176.73    96.10  59.33 <    1
  -8   0  10   528.93   573.86  51.12 o    1
  -6   0  10  1261.86  1231.91  68.73 o    1
  -4   0  10  2320.69  2284.39  36.10 o    1
  -2   0  10  2547.96  2665.73  43.08 o    1
   2   0  10   841.33   869.53  55.64 o    1
   4   0  10   842.16   980.69  52.87 o    1
   6   0  10   227.71   219.97  74.29 <    1
  -9   1  10    67.63    53.00  30.10 <    1
  -7   1  10    77.65    72.80  39.98 <    1
  -6   1  10   301.73   335.28  32.21 o    1
  -4   1  10   526.99   539.45  16.36 o    1
  -1   1  10     6.52    34.63  21.16 <    1
   1   1  10    59.18    64.91  21.39 o    1
   4   1  10   386.06   341.09  32.45 o    1
   6   1  10   104.58   113.52  39.98 <    1
  -9   2  10   366.02   337.01  33.55 o    1
  -7   2  10   971.34  1022.01  49.15 o    1
  -6   2  10    44.79    25.57  28.94 <    1
  -4   2  10    38.67    11.83  17.34 <    1
  -1   2  10  2125.94  2104.34  29.18 o    1
   1   2  10  2669.32  2470.35  39.92 o    1
   4   2  10    63.96    88.03  29.28 o    1
   6   2  10    73.53    88.73  39.69 <    1
  -9   3  10    49.73   121.04  28.71 o    1
  -7   3  10   140.04   167.00  32.35 o    1
  -6   3  10    13.69    16.07  28.47 <    1
  -4   3  10    28.11    29.91  17.46 <    1
  -1   3  10    74.25   124.17  18.07 o    1
   1   3  10    63.17    63.43  24.60 <    1
   4   3  10    60.27    54.99  28.99 <    1
   6   3  10    18.18    16.64  47.10 <    1
  -9   4  10   132.57   135.07  37.63 o    1
  -7   4  10   205.23   229.93  40.60 o    1
  -6   4  10  1241.53  1159.92  28.55 o    1
  -4   4  10  2021.80  2032.03  29.42 o    1
  -1   4  10  1428.50  1428.18  31.43 o    1
   1   4  10   581.58   623.41  28.95 o    1
   4   4  10   815.38   831.41  35.97 o    1
  -9   5  10     9.77    53.06  46.45 <    1
  -7   5  10     5.22    44.57  31.42 <    1
  -6   5  10    90.58   119.29  28.03 o    1
  -4   5  10   108.46   112.71  18.44 o    1
  -1   5  10    16.70    19.05  16.77 <    1
   1   5  10   139.03    96.43  24.44 o    1
   4   5  10   164.48   236.68  31.07 o    1
   6   5  10   201.92   162.08  68.78 <    1
  -9   6  10   299.23   298.73  72.18 o    1
  -7   6  10   455.42   535.19  44.19 o    1
  -6   6  10   341.75   312.85  35.49 o    1
  -4   6  10   845.21   848.12  23.86 o    1
  -1   6  10  1332.60  1316.65  24.84 o    1
   1   6  10  1016.06   950.09  31.99 o    1
   4   6  10   723.93   727.04  32.16 o    1
   6   6  10   560.31   573.51  76.52 o    1
  -7   7  10   145.98   164.73  41.22 o    1
  -6   7  10    32.47    49.72  25.13 <    1
  -4   7  10    28.15    25.32  18.52 <    1
  -1   7  10    18.82    16.83  18.65 <    1
   1   7  10    73.61    65.30  25.41 <    1
   4   7  10     1.27   -23.03  29.83 <    1
  -7   8  10   591.22   562.53  36.74 o    1
  -6   8  10   359.15   362.04  32.35 o    1
  -4   8  10   236.25   291.12  29.53 o    1
  -1   8  10  2019.11  1899.05  27.98 o    1
   1   8  10  1298.23  1240.23  40.21 o    1
   4   8  10    67.01    67.96  30.67 <    1
  -7   9  10   100.50    97.59  39.87 <    1
  -6   9  10    50.18    54.19  26.24 <    1
  -4   9  10   136.25   158.99  24.20 o    1
  -1   9  10   305.40   301.24  23.52 o    1
   1   9  10   116.04   104.91  30.27 o    1
   4   9  10   331.69   335.72  34.06 o    1
  -7  10  10    36.62     4.62  40.06 <    1
  -6  10  10   537.25   514.36  36.40 o    1
  -4  10  10  1228.12  1206.24  37.58 o    1
  -1  10  10   234.35   220.34  27.69 o    1
   1  10  10     6.51    -2.95  29.77 <    1
   4  10  10   708.43   753.61  38.61 o    1
  -7  11  10    11.56    60.20  63.41 <    1
  -6  11  10   232.01   179.45  33.20 o    1
  -4  11  10   280.08   279.82  40.75 o    1
  -1  11  10    59.92    76.96  36.05 <    1
   1  11  10   132.53    81.76  25.91 o    1
   4  11  10    23.72    -9.74  63.71 <    1
  -7  12  10   394.97   376.44  68.78 o    1
  -6  12  10    11.95    21.10  40.28 <    1
  -4  12  10     7.32    17.70  39.08 <    1
  -1  12  10  1192.78  1096.23  48.58 o    1
   1  12  10   997.75  1100.95  34.44 o    1
   4  12  10     0.54   -11.58  43.28 <    1
  -6  13  10    14.32   -10.13  41.85 <    1
  -4  13  10    40.80    72.66  41.90 <    1
  -1  13  10    23.73     8.82  36.74 <    1
   1  13  10     4.20     0.10  31.90 <    1
  -4  14  10   930.94   932.07  52.78 o    1
  -1  14  10    44.82    17.00  39.83 <    1
   1  14  10   113.46    76.55  57.12 <    1
  -1  15  10    74.11    59.36  51.77 <    1
   1  15  10   107.83    86.19  59.19 <    1
  -1  16  10   285.05   260.65  58.73 o    1
  -7   0  11   229.30   228.11  60.30 o    1
  -5   0  11  1528.72  1498.68  37.48 o    1
  -1   0  11  1738.28  1714.31  38.30 o    1
   1   0  11  1408.81  1448.15  53.02 o    1
   5   0  11  1053.53  1139.79  62.63 o    1
  -7   1  11   382.23   434.67  44.74 o    1
  -6   1  11   417.32   408.43  42.51 o    1
  -4   1  11   314.43   324.30  19.23 o    1
  -1   1  11   204.00   190.63  21.33 o    1
   1   1  11   276.10   322.76  29.19 o    1
   4   1  11     5.47     6.08  31.27 <    1
  -7   2  11    34.49    76.46  40.53 <    1
  -6   2  11   236.04   294.31  39.49 o    1
  -4   2  11   181.78   182.07  18.34 o    1
  -1   2  11    48.16    78.88  23.01 o    1
   1   2  11   132.21   135.52  27.00 o    1
   4   2  11   780.39   826.74  38.62 o    1
  -7   3  11    64.20   139.22  40.12 o    1
  -6   3  11   566.03   568.66  41.90 o    1
  -4   3  11   275.24   306.49  21.53 o    1
  -1   3  11     6.06    29.17  18.77 <    1
   1   3  11    45.29    18.79  26.45 <    1
   4   3  11     4.70    15.06  31.56 <    1
  -7   4  11   135.46   161.70  40.62 o    1
  -6   4  11    21.36    36.43  37.23 <    1
  -4   4  11   190.07   195.58  20.51 o    1
  -1   4  11  1002.80  1042.55  27.34 o    1
   1   4  11   845.10   890.03  33.83 o    1
   4   4  11   341.70   317.39  33.98 o    1
  -7   5  11   705.46   781.10  68.36 o    1
  -6   5  11    63.34    73.40  47.20 <    1
  -4   5  11     0.00   -12.02  19.45 <    1
  -1   5  11   386.57   421.17  25.45 o    1
   1   5  11   172.13   180.80  28.15 o    1
   4   5  11    19.53    31.70  30.69 <    1
  -7   6  11   162.79   228.44  42.70 o    1
  -6   6  11   243.24   264.18  36.54 o    1
  -4   6  11   381.77   363.32  26.03 o    1
  -1   6  11    29.26    47.86  22.69 <    1
   1   6  11   278.67   320.45  29.58 o    1
   4   6  11   358.94   431.48  35.28 o    1
  -7   7  11   110.38   140.54  42.56 o    1
  -6   7  11   540.27   598.76  35.06 o    1
  -4   7  11   316.69   303.58  25.81 o    1
  -1   7  11   138.10   143.45  24.42 o    1
   1   7  11    59.74    57.58  27.18 <    1
   4   7  11     1.00     4.64  29.68 <    1
  -7   8  11   218.40   203.14  55.92 o    1
  -6   8  11    85.14    54.79  26.64 <    1
  -4   8  11   363.51   282.59  25.73 o    1
  -1   8  11   221.52   195.35  24.23 o    1
   1   8  11   444.65   428.02  34.72 o    1
   4   8  11   389.42   461.27  51.25 o    1
  -7   9  11   354.04   374.41  47.98 o    1
  -6   9  11   103.06   127.49  27.84 o    1
  -4   9  11   117.56   106.12  24.26 o    1
  -1   9  11   141.23   156.62  23.59 o    1
   1   9  11    15.62    28.87  31.02 <    1
   4   9  11    63.84    35.27  62.69 <    1
  -7  10  11   157.73   131.06  42.70 o    1
  -6  10  11   143.11   180.28  40.00 o    1
  -4  10  11   360.92   371.10  27.28 o    1
  -1  10  11   564.32   604.54  43.65 o    1
   1  10  11   637.54   592.00  37.33 o    1
  -6  11  11    62.21    38.11  33.51 <    1
  -4  11  11    22.15    28.52  30.09 <    1
  -1  11  11   209.43   225.48  40.46 o    1
   1  11  11   232.63   228.36  33.92 o    1
  -6  12  11   123.65   109.90  43.98 <    1
  -4  12  11   124.68   148.84  43.66 o    1
  -1  12  11     5.94    13.36  38.27 <    1
   1  12  11    27.06     7.01  33.15 <    1
  -6  13  11   233.24   180.73  66.46 <    1
  -4  13  11   217.70   164.52  45.09 o    1
  -1  13  11     5.47    32.79  40.20 <    1
   1  13  11    70.19     4.50  58.34 <    1
  -4  14  11    64.78    -7.45  60.70 <    1
  -1  14  11   375.77   349.52  59.43 o    1
  -1  15  11    48.88   -39.47  56.01 <    1
  -8   0  12    12.05    35.13  58.90 <    1
  -6   0  12     2.40    21.97  39.17 <    1
  -4   0  12   548.82   536.28  32.00 o    1
  -2   0  12    20.23   -27.21  37.71 <    1
   2   0  12   391.05   414.08  62.18 o    1
   4   0  12   889.66  1077.73  62.10 o    1
  -7   1  12   247.64   254.48  46.41 o    1
  -6   1  12   356.11   343.74  34.77 o    1
  -4   1  12   491.67   523.02  25.66 o    1
  -1   1  12   732.24   771.99  27.67 o    1
   1   1  12   304.24   311.60  31.29 o    1
   4   1  12   229.43   322.01  38.21 o    1
  -7   2  12     2.46    -5.82  41.87 <    1
  -6   2  12     0.02    -4.15  26.87 <    1
  -4   2  12     0.25    22.55  23.77 <    1
  -1   2  12   653.51   601.68  30.05 o    1
   1   2  12   327.63   319.60  27.20 o    1
   4   2  12    23.86    51.84  34.74 <    1
  -7   3  12   689.86   745.53  49.96 o    1
  -6   3  12    73.71   149.31  40.18 o    1
  -4   3  12   222.43   218.64  22.31 o    1
  -1   3  12  1139.31  1106.82  33.70 o    1
   1   3  12   578.00   587.18  28.91 o    1
   4   3  12     0.10   -12.34  40.32 <    1
  -7   4  12    65.49    65.77  59.13 <    1
  -6   4  12     8.96    21.26  31.70 <    1
  -4   4  12    90.68    63.90  24.47 <    1
  -1   4  12    14.00    24.56  28.25 <    1
   1   4  12    32.49     8.21  28.33 <    1
   4   4  12   609.52   439.89  75.65 o    1
  -7   5  12     1.43    24.58  58.99 <    1
  -6   5  12   635.73   682.53  47.20 o    1
  -4   5  12  1337.01  1305.34  34.60 o    1
  -1   5  12     8.81    27.30  24.38 <    1
   1   5  12     0.07   -25.17  27.95 <    1
   4   5  12   200.04   273.63  72.80 o    1
  -7   6  12     3.20   -11.01  58.39 <    1
  -6   6  12     6.14   -20.75  39.73 <    1
  -4   6  12     5.87    11.01  24.60 <    1
  -1   6  12   636.99   620.10  29.00 o    1
   1   6  12   287.92   321.51  31.27 o    1
  -7   7  12   550.94   526.53  65.51 o    1
  -6   7  12    12.18   -25.35  39.78 <    1
  -4   7  12    21.59    27.04  24.66 <    1
  -1   7  12   635.59   637.45  29.05 o    1
   1   7  12   523.69   575.58  37.90 o    1
  -7   8  12    49.63     4.53  58.20 <    1
  -6   8  12    42.56    48.32  41.08 <    1
  -4   8  12   118.86    93.80  25.60 o    1
  -1   8  12    37.37    29.88  23.83 <    1
   1   8  12   136.99   112.28  34.19 o    1
  -6   9  12   499.49   513.78  47.39 o    1
  -4   9  12   815.12   820.40  32.07 o    1
  -1   9  12   103.32    39.27  37.71 <    1
   1   9  12    55.34    71.76  34.71 <    1
  -6  10  12     0.54   -25.81  33.34 <    1
  -4  10  12    94.33    58.25  30.98 <    1
  -1  10  12   134.04    80.99  38.66 <    1
   1  10  12   206.44   157.86  44.77 o    1
  -6  11  12    57.90    68.05  41.52 <    1
  -4  11  12   100.59    74.17  41.79 <    1
  -1  11  12   289.11   330.48  45.36 o    1
   1  11  12   160.74   165.53  42.24 o    1
  -4  12  12    36.68    37.20  43.19 <    1
  -1  12  12   219.33   187.84  43.93 o    1
  -4  13  12   230.93   192.77  66.76 <    1
  -1  13  12   614.66   653.52  67.44 o    1
  -7   0  13   175.05   148.90  68.81 <    1
  -5   0  13   337.46   349.61  42.97 o    1
  -1   0  13   495.79   507.28  43.71 o    1
   1   0  13     0.01    60.42  44.82 <    1
  -7   1  13   226.85   224.94  45.51 o    1
  -6   1  13   133.58   131.77  43.66 o    1
  -4   1  13   268.74   317.05  32.17 o    1
  -1   1  13   603.16   612.61  27.70 o    1
   1   1  13   401.85   398.54  33.62 o    1
  -7   2  13    47.94   125.41  45.09 <    1
  -6   2  13    91.73   111.89  41.41 <    1
  -4   2  13   114.16   128.85  25.81 o    1
  -1   2  13    56.83    48.63  24.16 <    1
   1   2  13    27.34    20.87  30.32 <    1
  -7   3  13    85.30   158.21  47.43 o    1
  -6   3  13   280.30   212.22  43.87 o    1
  -4   3  13   639.51   595.68  35.73 o    1
  -1   3  13   284.17   340.44  33.38 o    1
   1   3  13   110.76   132.97  27.74 o    1
  -7   4  13    71.64    81.76  63.28 <    1
  -6   4  13    92.70    71.89  43.90 <    1
  -4   4  13    95.10    92.99  31.82 <    1
  -1   4  13    54.90    67.45  26.15 <    1
   1   4  13    34.97    51.26  27.27 <    1
  -7   5  13   171.51   201.79  64.85 o    1
  -6   5  13     2.78    14.06  39.61 <    1
  -4   5  13     8.94    12.40  31.05 <    1
  -1   5  13   707.59   691.93  31.95 o    1
   1   5  13   637.13   649.56  35.96 o    1
  -6   6  13    21.95    41.44  40.29 <    1
  -4   6  13    39.32    28.80  25.92 <    1
  -1   6  13    61.20    41.17  26.08 <    1
   1   6  13     5.36    -2.84  30.53 <    1
  -6   7  13   460.72   479.28  63.75 o    1
  -4   7  13   489.10   484.42  30.14 o    1
  -1   7  13     8.23    80.10  30.66 <    1
   1   7  13    21.51    24.32  35.36 <    1
  -6   8  13   127.69   113.40  56.31 <    1
  -4   8  13   230.89   208.75  34.71 o    1
  -1   8  13     1.41    11.81  30.74 <    1
   1   8  13    27.83    19.17  35.63 <    1
  -6   9  13    14.06   -11.26  57.38 <    1
  -4   9  13    56.31    55.10  42.73 <    1
  -1   9  13   503.93   514.84  46.74 o    1
   1   9  13   493.14   579.69  51.13 o    1
  -4  10  13    12.03   -12.21  59.43 <    1
  -1  10  13    95.37   125.02  42.26 <    1
  -4  11  13   333.25   294.05  66.43 o    1
  -1  11  13   154.92   160.26  61.06 <    1
  -1  12  13   203.35   151.28  58.71 <    1
  -6   0  14   310.97   320.54  65.90 o    1
  -4   0  14   300.74   381.49  65.24 o    1
  -2   0  14   519.28   708.43  60.88 o    1
  -6   1  14    44.68    57.42  43.96 <    1
  -4   1  14   103.32   123.18  28.31 o    1
  -1   1  14    13.56     4.85  29.39 <    1
   1   1  14   141.78   200.40  35.14 o    1
  -6   2  14    13.29    -1.75  60.23 <    1
  -4   2  14    91.61    73.25  27.84 <    1
  -1   2  14   215.35   182.99  29.44 o    1
   1   2  14   133.11   175.53  33.79 o    1
  -6   3  14    39.45    22.41  59.28 <    1
  -4   3  14    17.66    34.06  33.34 <    1
  -1   3  14    36.43    48.45  25.78 <    1
   1   3  14   212.05   222.36  39.64 o    1
  -6   4  14   331.58   351.19  62.93 o    1
  -4   4  14   145.03   150.23  44.26 o    1
  -1   4  14     7.93    21.63  28.38 <    1
   1   4  14    79.21    70.42  32.82 <    1
  -6   5  14    19.30   -18.71  59.40 <    1
  -4   5  14   120.89   112.28  43.61 <    1
  -1   5  14     2.30    29.64  27.72 <    1
   1   5  14    29.58   -11.58  44.81 <    1
  -6   6  14   171.73    81.03  57.57 <    1
  -4   6  14   160.16   102.42  58.90 <    1
  -1   6  14    38.56    51.85  33.06 <    1
   1   6  14    46.99    93.49  67.77 <    1
  -6   7  14     7.90    -6.69  58.23 <    1
  -4   7  14    14.81    42.87  56.00 <    1
  -1   7  14   370.84   404.93  37.28 o    1
   1   7  14   358.36   255.36  72.45 o    1
  -4   8  14    26.21    42.28  54.44 <    1
  -1   8  14    91.37   118.50  42.39 <    1
  -1   9  14     3.87    39.63  59.13 <    1
  -1   0  15   104.17   119.11  45.32 <    1
  -1   1  15    85.72    70.95  32.04 <    1
  -4   2  15   474.71   345.01  70.66 o    1
  -1   2  15    43.68    70.89  31.50 <    1
  -4   3  15     0.06    48.08  63.34 <    1
  -1   3  15    18.19    25.64  30.48 <    1
  -4   4  15    77.11    46.23  64.04 <    1
  -1   4  15   330.30   326.95  38.44 o    1
  -4   5  15    22.63   -30.87  62.98 <    1
  -1   5  15    32.26    27.71  35.09 <    1
  -4   6  15   211.04   159.36  63.57 <    1
  -1   6  15   317.19   290.35  37.83 o    1
   2   0   0 14371.20 16561.10  51.04 o    2
   4   0   0  7010.41  7277.77  23.42 o    2
   6   0   0   506.25   467.78  12.12 o    2
   8   0   0   412.71   475.48  23.24 o    2
   1   1   0     1.80     7.20   9.74 <    2
   2   1   0     2.45     6.40   4.73 <    2
   3   1   0   303.25   336.72   7.16 o    2
   4   1   0   550.44   503.21   8.96 o    2
   6   1   0   218.79   169.54   8.45 o    2
   7   1   0   918.16   906.92  16.65 o    2
   9   1   0   184.00   218.43  27.98 o    2
   1   2   0   982.05  1136.13   5.50 o    2
   2   2   0   326.22   371.66   5.48 o    2
   3   2   0  7767.74  8270.57  19.76 o    2
   4   2   0   826.90   828.12   8.85 o    2
   6   2   0   424.15   359.13   9.44 o    2
   7   2   0  3653.51  3605.31  24.06 o    2
   9   2   0   369.06   358.08  28.78 o    2
   1   3   0   429.61   531.66   5.63 o    2
   2   3   0   317.10   305.74   5.03 o    2
   3   3   0   778.05   832.27   9.02 o    2
   4   3   0    57.11    37.46   5.62 o    2
   6   3   0   111.69   101.39   9.34 o    2
   7   3   0   691.99   674.71  13.18 o    2
   9   3   0   461.41   466.94  26.01 o    2
   1   4   0  3009.51  3105.13  13.58 o    2
   2   4   0  6312.11  6242.50  13.12 o    2
   3   4   0  1177.79  1265.62   7.16 o    2
   4   4   0  3892.66  4086.95  14.74 o    2
   6   4   0  1127.01  1125.99  13.91 o    2
   7   4   0   223.85   234.30  15.67 o    2
   9   4   0    31.16    11.21  21.67 <    2
   1   5   0   145.50   121.68   7.78 o    2
   2   5   0   133.60   210.41   5.93 o    2
   3   5   0    56.66    70.08   5.24 o    2
   4   5   0   634.05   610.72   6.04 o    2
   6   5   0   747.60   751.52  13.64 o    2
   7   5   0    34.96    70.97  20.78 o    2
   9   5   0     4.45    -2.02  21.67 <    2
   1   6   0  3393.34  3607.91  17.04 o    2
   2   6   0  4022.21  4226.52  14.74 o    2
   3   6   0  4341.99  4466.00  17.19 o    2
   4   6   0  2217.52  2154.51  15.72 o    2
   6   6   0   842.08   857.42  20.60 o    2
   7   6   0   949.24  1002.13  26.56 o    2
   9   6   0   117.12    98.95  23.27 o    2
   1   7   0   227.64   220.53   8.89 o    2
   2   7   0    81.52    81.54   6.69 o    2
   3   7   0   615.32   767.04  12.32 o    2
   4   7   0    35.71    30.94   5.39 o    2
   6   7   0    50.90    47.24  18.54 <    2
   7   7   0   421.28   452.65  33.17 o    2
   9   7   0   337.39   308.57  33.66 o    2
   1   8   0  4001.31  4055.52  21.30 o    2
   2   8   0  2013.59  2033.50  13.68 o    2
   3   8   0  4055.90  3967.69  27.55 o    2
   4   8   0  1023.32  1044.45  10.43 o    2
   6   8   0   306.45   316.13  20.52 o    2
   7   8   0   999.56  1044.25  40.88 o    2
   9   8   0   201.49   245.86  33.15 o    2
   1   9   0    60.85    56.16   9.51 o    2
   2   9   0   384.69   376.49  11.35 o    2
   3   9   0    39.01    57.77  20.51 <    2
   4   9   0   437.30   444.57   9.63 o    2
   6   9   0   362.00   329.49  23.78 o    2
   7   9   0   145.14   201.29  54.91 o    2
   9   9   0    32.44    61.23  32.27 <    2
   1  10   0   208.97   240.00   9.65 o    2
   2  10   0  3045.21  3180.25  21.79 o    2
   3  10   0   167.55   203.04  27.66 o    2
   4  10   0  2707.40  2726.17  16.35 o    2
   6  10   0   834.01   797.93  25.04 o    2
   7  10   0    64.18    83.00  25.13 o    2
   9  10   0     5.05    48.29  33.55 <    2
   1  11   0    15.10    19.67   8.51 <    2
   2  11   0    28.45    44.16  11.83 o    2
   3  11   0    37.21    86.34  26.87 o    2
   4  11   0   182.69   179.67  10.94 o    2
   6  11   0   100.44    76.66  22.60 o    2
   7  11   0   214.53   222.26  39.56 o    2
   9  11   0   139.16   151.79  40.96 o    2
   1  12   0  2633.61  2567.81  16.24 o    2
   2  12   0    85.53   120.06  12.46 o    2
   3  12   0  2235.46  2206.66  30.99 o    2
   4  12   0     0.88     2.50  10.64 <    2
   6  12   0     7.00    24.77  23.82 <    2
   7  12   0   803.38   934.84  71.49 o    2
   1  13   0     1.77    -1.38  15.82 <    2
   2  13   0    57.16   113.96  21.54 o    2
   3  13   0     1.66    38.54  17.44 <    2
   4  13   0   138.60   136.47  16.73 o    2
   6  13   0   231.10   233.96  31.73 o    2
   7  13   0   366.73   360.49  42.01 o    2
   1  14   0    66.02    86.02  16.96 o    2
   2  14   0  1115.84  1095.20  39.61 o    2
   4  14   0  1034.87  1037.83  23.24 o    2
   6  14   0   234.48   282.22  34.16 o    2
   7  14   0   112.33   119.42  40.11 <    2
   1  15   0     9.48    11.17  17.43 <    2
   2  15   0    82.42    72.24  21.99 o    2
   4  15   0   246.15   275.26  23.41 o    2
   6  15   0    77.25    92.91  33.32 <    2
   7  15   0    29.91    43.85  61.76 <    2
   1  16   0   675.15   690.34  22.97 o    2
   2  16   0   296.97   313.38  37.34 o    2
   4  16   0   159.06   170.77  28.21 o    2
   6  16   0    45.10    88.51  34.00 <    2
   7  16   0   488.08   540.37  73.46 o    2
   1  17   0    50.25    40.89  19.58 <    2
   2  17   0     0.00    10.09  50.26 <    2
   4  17   0     5.45    21.39  29.00 <    2
   6  17   0     1.52   -11.03  63.53 <    2
   1  18   0   397.12   430.89  25.75 o    2
   2  18   0   383.96   396.56  32.35 o    2
   4  18   0   254.66   332.23  37.55 o    2
   6  18   0    68.69    88.05  66.64 <    2
   1  19   0     0.08    18.62  21.70 <    2
   2  19   0     6.04    42.96  55.79 <    2
   4  19   0    40.29    73.05  62.98 <    2
   1  20   0    27.23    45.71  29.77 <    2
   1  21   0     6.21     9.97  35.32 <    2
  -9   0   1     3.13   -13.51  35.44 <    2
  -7   0   1   123.36   100.61  10.47 o    2
  -5   0   1  1467.00  1471.29  17.18 o    2
  -3   0   1  5704.89  5634.75  21.02 o    2
   1   0   1 13320.60 13825.40 114.90 o    2
   3   0   1  2674.06  2750.14  15.78 o    2
   5   0   1  6046.42  6048.25  29.44 o    2
   7   0   1  2602.20  2491.25  33.38 o    2
   9   0   1  1525.06  1428.48  53.09 o    2
  -9   1   1   753.53   755.03  31.96 o    2
  -7   1   1  1701.12  1726.60  16.98 o    2
  -6   1   1   848.47   762.09   9.39 o    2
  -4   1   1  2835.43  2839.98  12.77 o    2
  -3   1   1  5010.13  5300.65  15.20 o    2
  -2   1   1  2559.23  2572.68   9.51 o    2
  -1   1   1    14.76     9.37   4.07 <    2
   1   1   1   112.15   130.41   5.15 o    2
   2   1   1    81.50   106.53   5.58 o    2
   3   1   1   132.48   119.02   6.12 o    2
   4   1   1   598.63   604.33   9.69 o    2
   6   1   1     0.62     2.07   8.44 <    2
   7   1   1    96.75    88.50  14.38 o    2
   9   1   1    55.88    52.78  25.46 <    2
  -9   2   1     5.08    17.71  18.96 <    2
  -7   2   1    37.46    35.45  10.87 o    2
  -6   2   1  2398.48  2410.15  17.60 o    2
  -4   2   1  1205.42  1098.01   8.28 o    2
  -3   2   1   203.17   160.97   6.27 o    2
  -2   2   1  7191.50  7792.25  15.26 o    2
  -1   2   1  1432.24  1762.88   9.21 o    2
   1   2   1  4144.25  4210.90  12.81 o    2
   2   2   1 17896.40 18959.00  40.61 o    2
   3   2   1   323.82   304.86   5.89 o    2
   4   2   1  5755.04  5824.86  19.48 o    2
   6   2   1  3103.18  3196.55  18.06 o    2
   7   2   1   172.90   206.51  15.80 o    2
   9   2   1   127.42   113.89  26.28 o    2
  -9   3   1   254.21   230.51  20.89 o    2
  -7   3   1   360.86   390.70  14.70 o    2
  -6   3   1  1773.01  1722.17  17.20 o    2
  -4   3   1  4027.39  3983.58  11.76 o    2
  -3   3   1   650.48   701.46   8.11 o    2
  -2   3   1  5933.48  5884.77  12.92 o    2
  -1   3   1  3590.94  3561.25  13.06 o    2
   1   3   1    17.47    38.75   4.43 o    2
   2   3   1  3846.54  3667.08  11.69 o    2
   3   3   1   303.85   309.07   9.50 o    2
   4   3   1   615.28   598.40   6.91 o    2
   6   3   1    34.58    42.09   7.85 o    2
   7   3   1   138.60   102.50  18.87 o    2
   9   3   1    29.10    43.45  24.67 <    2
  -9   4   1    41.27    63.42  20.18 o    2
  -7   4   1     6.37    49.23  12.74 o    2
  -6   4   1   112.90   120.31   9.99 o    2
  -4   4   1   859.01   824.50   7.96 o    2
  -3   4   1  1857.15  2093.48  11.77 o    2
  -2   4   1   919.27  1024.77   7.73 o    2
  -1   4   1 10324.50 10848.80  23.52 o    2
   1   4   1  8515.45  9028.30  17.07 o    2
   2   4   1  1768.32  1809.22   7.98 o    2
   3   4   1  4133.55  4256.72  15.54 o    2
   4   4   1   801.21   796.22  10.11 o    2
   6   4   1  1152.70  1030.86  11.48 o    2
   7   4   1   839.93   848.47  24.39 o    2
   9   4   1   712.20   713.86  30.56 o    2
  -9   5   1   812.01   811.26  25.86 o    2
  -7   5   1  2527.18  2545.56  28.44 o    2
  -6   5   1    47.33    62.59  10.01 o    2
  -4   5   1    38.62    44.74   6.40 o    2
  -3   5   1  3749.69  3744.90  15.53 o    2
  -2   5   1   214.75   266.58   7.06 o    2
  -1   5   1  4733.31  4816.07  15.86 o    2
   1   5   1  3689.28  4051.00  13.97 o    2
   2   5   1    17.31    23.11   4.38 o    2
   3   5   1  1046.66  1107.91   8.42 o    2
   4   5   1    46.66    53.38   6.64 o    2
   6   5   1    10.64    45.53  15.31 <    2
   7   5   1     0.63    -0.60  18.63 <    2
   9   5   1    48.42    68.17  23.54 <    2
  -9   6   1    75.58   105.75  23.17 o    2
  -7   6   1   210.41   275.37  20.04 o    2
  -6   6   1   405.63   409.44  11.66 o    2
  -4   6   1   652.65   668.49   8.93 o    2
  -3   6   1   508.47   458.44  12.04 o    2
  -2   6   1  1793.86  1875.16  11.35 o    2
  -1   6   1  3476.75  3562.69  19.10 o    2
   1   6   1  2505.30  2475.69  12.45 o    2
   2   6   1  2085.13  2295.00  11.24 o    2
   3   6   1  2587.57  2650.19  16.59 o    2
   4   6   1  2625.42  2476.92  12.78 o    2
   6   6   1  1387.63  1359.49  23.34 o    2
   7   6   1   363.43   364.48  20.87 o    2
   9   6   1   399.90   412.90  24.06 o    2
  -9   7   1     6.79    18.93  30.64 <    2
  -7   7   1    10.01    48.32  24.03 <    2
  -6   7   1  2551.99  2555.64  22.45 o    2
  -4   7   1  2505.24  2541.75  15.68 o    2
  -3   7   1    26.41    44.20  12.95 o    2
  -2   7   1  2110.05  2116.56  12.40 o    2
  -1   7   1   831.41   847.62  12.80 o    2
   1   7   1   136.20   172.02   6.88 o    2
   2   7   1   464.03   491.55   8.01 o    2
   3   7   1   133.49   145.40  10.32 o    2
   4   7   1   221.82   187.93   7.96 o    2
   6   7   1     8.84    41.43  20.23 <    2
   7   7   1    11.44    32.95  22.64 <    2
   9   7   1     7.65    12.23  23.03 <    2
  -9   8   1    22.18     7.05  31.43 <    2
  -7   8   1    24.54    34.17  25.31 <    2
  -6   8   1   160.03   158.55  22.13 o    2
  -4   8   1   585.13   588.81  11.03 o    2
  -3   8   1   613.84   634.13  18.39 o    2
  -2   8   1  3503.94  3487.12  20.65 o    2
  -1   8   1  1697.53  1675.34  20.01 o    2
   1   8   1  1522.71  1690.88  12.49 o    2
   2   8   1  3011.40  3179.03  15.24 o    2
   3   8   1   747.69   682.23  10.97 o    2
   4   8   1  2910.85  3032.50  16.04 o    2
   6   8   1  2120.55  2100.44  30.48 o    2
   7   8   1   308.03   300.86  58.31 o    2
   9   8   1   227.69   228.12  29.92 o    2
  -9   9   1   375.69   338.46  35.11 o    2
  -7   9   1   955.10  1043.17  36.23 o    2
  -6   9   1   163.87   206.72  23.19 o    2
  -4   9   1   216.20   219.18  11.02 o    2
  -3   9   1  1928.34  2146.00  33.38 o    2
  -2   9   1   658.41   681.38  14.10 o    2
  -1   9   1  1566.12  1542.30  20.76 o    2
   1   9   1  1487.88  1424.07  12.95 o    2
   2   9   1   102.13   147.41   8.88 o    2
   3   9   1   464.12   589.33  17.18 o    2
   4   9   1    45.26    55.28   8.68 o    2
   6   9   1     9.17    40.83  19.50 <    2
   7   9   1    14.85    28.01  34.15 <    2
   9   9   1    75.44   113.72  29.08 o    2
  -9  10   1     4.41   -22.42  33.65 <    2
  -7  10   1     0.96    30.47  29.08 <    2
  -6  10   1     0.62   -15.61  26.33 <    2
  -4  10   1    62.44    78.13  11.98 o    2
  -3  10   1  1084.67  1166.15  33.13 o    2
  -2  10   1    87.07   131.79  19.91 o    2
  -1  10   1  3482.04  3379.64  29.59 o    2
   1  10   1  3894.19  3827.36  19.18 o    2
   2  10   1   481.12   519.73  11.85 o    2
   3  10   1  2465.73  2467.00  35.18 o    2
   4  10   1    87.94    75.91  12.18 o    2
   6  10   1   217.95   210.51  21.34 o    2
   7  10   1   580.01   657.87  65.05 o    2
   9  10   1   540.17   574.25  39.69 o    2
  -9  11   1   175.13   154.28  42.99 o    2
  -7  11   1   445.84   484.04  33.08 o    2
  -6  11   1   496.67   501.20  32.11 o    2
  -4  11   1  1093.13  1109.63  24.26 o    2
  -2  11   1  1015.21  1025.43  24.63 o    2
  -1  11   1   127.28   106.37  16.61 o    2
   1  11   1    43.07    32.97   8.15 o    2
   2  11   1   326.27   330.49  11.85 o    2
   3  11   1    33.59    49.75  18.20 <    2
   4  11   1    31.19    43.27  12.60 o    2
   6  11   1    10.01    13.08  23.15 <    2
   7  11   1    94.54    89.29  30.29 <    2
   9  11   1     9.36    84.45  40.76 <    2
  -7  12   1    55.64    42.65  56.23 <    2
  -6  12   1   712.43   718.23  36.65 o    2
  -4  12   1   512.72   502.62  21.34 o    2
  -2  12   1  1158.93  1168.06  51.85 o    2
  -1  12   1    43.58    55.97  18.02 o    2
   1  12   1    16.08    15.91  13.14 <    2
   2  12   1  3258.33  3278.43  29.96 o    2
   3  12   1    15.12    24.03  21.56 <    2
   4  12   1  1906.48  1817.77  21.48 o    2
   6  12   1  1744.95  1787.00  36.13 o    2
   7  12   1    18.55     7.05  57.43 <    2
  -7  13   1   157.61   150.77  59.75 <    2
  -6  13   1   261.38   222.46  31.58 o    2
  -4  13   1   721.92   753.86  24.21 o    2
  -2  13   1   959.08  1002.92  36.65 o    2
  -1  13   1   577.76   576.61  21.65 o    2
   1  13   1   170.73   202.11  14.39 o    2
   2  13   1   476.08   487.49  18.44 o    2
   3  13   1   242.10   264.72  26.52 o    2
   4  13   1   137.57   147.54  14.60 o    2
   6  13   1    13.58    24.97  28.95 <    2
   7  13   1    17.79    30.06  58.41 <    2
  -7  14   1     1.19    16.46  41.75 <    2
  -6  14   1    39.05    25.95  41.72 <    2
  -4  14   1     9.77    12.72  20.18 <    2
  -2  14   1    37.98   109.66  44.88 <    2
  -1  14   1  1476.84  1439.89  27.38 o    2
   1  14   1  1818.15  1878.80  26.21 o    2
   2  14   1   193.97   223.45  25.02 o    2
   4  14   1    68.45    67.99  20.39 o    2
   6  14   1     1.08    26.28  30.99 <    2
   7  14   1   294.77   353.99  66.39 o    2
  -7  15   1   573.43   602.22  71.35 o    2
  -6  15   1    71.49    89.53  32.95 <    2
  -4  15   1   100.32    86.38  22.41 o    2
  -2  15   1    77.51   125.53  45.82 <    2
  -1  15   1   257.17   232.88  21.01 o    2
   1  15   1   244.91   260.28  17.19 o    2
   2  15   1    28.63    97.34  29.35 o    2
   4  15   1    10.47    23.70  26.19 <    2
   6  15   1     0.05     7.66  32.42 <    2
   7  15   1    25.37    42.70  41.29 <    2
  -7  16   1     4.19     5.08  62.89 <    2
  -6  16   1   110.77    47.34  43.93 <    2
  -4  16   1    91.31    96.46  27.64 o    2
  -2  16   1   574.24   583.17  40.09 o    2
  -1  16   1   172.28   170.64  20.04 o    2
   1  16   1   292.33   295.56  18.73 o    2
   2  16   1   812.12   817.17  58.51 o    2
   4  16   1   711.91   721.32  32.62 o    2
   6  16   1   456.76   454.14  39.52 o    2
   7  16   1   109.21   113.08  65.70 <    2
  -6  17   1   323.32   345.79  47.33 o    2
  -4  17   1   400.85   411.81  31.96 o    2
  -2  17   1   346.04   358.70  39.03 o    2
  -1  17   1     8.98    24.83  21.98 <    2
   1  17   1     0.49    27.87  18.94 <    2
   2  17   1   102.82    99.64  32.72 o    2
   4  17   1    55.95    75.54  28.38 <    2
   6  17   1     5.01   -29.67  63.39 <    2
  -6  18   1    26.94   -10.23  66.64 <    2
  -4  18   1    64.69    85.79  29.83 <    2
  -2  18   1   148.35   189.04  39.51 o    2
  -1  18   1   369.97   376.87  23.01 o    2
   1  18   1   469.74   446.09  22.86 o    2
   2  18   1   200.53   182.02  52.95 o    2
   4  18   1   207.33   211.63  32.44 o    2
  -4  19   1     6.70   -24.35  44.91 <    2
  -2  19   1     0.13    66.09  40.65 <    2
  -1  19   1   129.87   153.43  24.57 o    2
   1  19   1   110.07   119.95  28.39 o    2
  -4  20   1    29.44    -2.11  64.82 <    2
  -2  20   1    52.47   188.44  62.66 o    2
  -1  20   1   245.53   320.42  31.76 o    2
   1  20   1   280.35   254.20  31.57 o    2
  -1  21   1   114.56   135.69  31.39 o    2
   1  21   1    31.64    55.92  61.76 <    2
  -8   0   2   102.97   101.64  22.74 o    2
  -6   0   2   566.45   562.82  17.09 o    2
  -4   0   2   798.47   900.12  12.40 o    2
  -2   0   2    51.64    62.01   9.79 o    2
   2   0   2     6.69    -0.15   9.14 <    2
   4   0   2   868.50   823.95  12.76 o    2
   6   0   2  1723.64  1698.27  22.88 o    2
   8   0   2  1654.63  1726.10  54.06 o    2
 -11   1   2    98.61   108.64  41.57 <    2
  -9   1   2   278.87   277.07  19.85 o    2
  -7   1   2   246.25   227.74   9.69 o    2
  -6   1   2  4934.76  4930.90  21.84 o    2
  -4   1   2  3689.61  3767.49  15.85 o    2
  -3   1   2  1895.10  1921.35  11.58 o    2
  -2   1   2 13935.90 14039.10  25.87 o    2
  -1   1   2  6669.32  6929.25  19.82 o    2
   1   1   2 16779.80 17172.30  97.22 o    2
   2   1   2  8852.86  9070.18  17.33 o    2
   3   1   2  1005.11  1028.63  11.56 o    2
   4   1   2  2758.31  2581.16  13.58 o    2
   6   1   2   838.63   846.39  11.67 o    2
   7   1   2    13.03    36.80  15.26 <    2
   9   1   2   178.88   202.13  23.27 o    2
 -11   2   2    60.38    93.02  41.84 <    2
  -9   2   2   272.48   256.75  20.53 o    2
  -7   2   2   134.74   120.13   7.32 o    2
  -6   2   2     3.51    29.35   8.31 o    2
  -4   2   2     0.09    13.78   6.77 <    2
  -3   2   2     6.97    48.50   9.92 o    2
  -2   2   2    38.96    34.58   8.24 o    2
  -1   2   2  4426.35  4698.03  22.12 o    2
   1   2   2  4379.15  4750.91  11.72 o    2
   2   2   2    12.78    15.25   6.01 <    2
   3   2   2  4940.50  5316.10  26.58 o    2
   4   2   2    67.58    63.38   3.93 o    2
   6   2   2    20.51    34.62   9.36 o    2
   7   2   2  1352.20  1295.44  22.76 o    2
   9   2   2   660.84   723.14  30.04 o    2
 -11   3   2   189.60   252.54  67.08 o    2
  -9   3   2   790.56   784.03  24.74 o    2
  -7   3   2  1172.93  1137.74  18.68 o    2
  -6   3   2   833.45   731.47  12.60 o    2
  -4   3   2   836.16   755.01   9.35 o    2
  -3   3   2  6380.42  6690.87  28.98 o    2
  -2   3   2  1048.06  1296.02   9.81 o    2
  -1   3   2  9379.77  9569.08  32.77 o    2
   1   3   2  3402.61  3768.66  10.75 o    2
   2   3   2  1119.45  1142.63   9.51 o    2
   3   3   2  2370.28  2398.98  16.61 o    2
   4   3   2   263.19   330.12   7.42 o    2
   6   3   2   190.25   168.52   8.36 o    2
   7   3   2   380.15   417.55  18.84 o    2
   9   3   2   332.73   363.13  29.84 o    2
 -11   4   2    70.24    35.86  61.60 <    2
  -9   4   2    56.00    67.75  20.06 o    2
  -7   4   2     5.12     9.16  13.19 <    2
  -6   4   2    63.60    55.00   5.10 o    2
  -4   4   2   109.99   115.23   8.52 o    2
  -3   4   2    14.67    30.04  10.45 <    2
  -2   4   2   117.68   150.85   6.62 o    2
  -1   4   2   548.24   492.15   8.06 o    2
   1   4   2    43.48    42.44   5.06 o    2
   2   4   2  2123.41  2111.92  11.56 o    2
   3   4   2  1659.29  1586.16  15.27 o    2
   4   4   2  1611.51  1682.99  23.55 o    2
   6   4   2  1221.63  1136.91  20.98 o    2
   7   4   2   578.61   558.12  24.76 o    2
   9   4   2   129.21   150.58  28.11 o    2
 -11   5   2     1.86    37.86  61.13 <    2
  -9   5   2    48.43    81.39  20.46 o    2
  -7   5   2    55.85    61.67  14.48 o    2
  -6   5   2  2298.27  2208.65  12.20 o    2
  -4   5   2  5651.16  5569.38  20.08 o    2
  -3   5   2    11.21    16.17   8.82 <    2
  -2   5   2  8749.31  9149.57  21.89 o    2
  -1   5   2    22.05    18.50   8.71 <    2
   1   5   2   907.49   856.11   7.88 o    2
   2   5   2  6867.44  6664.70  15.21 o    2
   3   5   2    12.28    12.17  10.59 <    2
   4   5   2  2654.27  2547.02  18.04 o    2
   6   5   2  1699.28  1715.60  28.17 o    2
   7   5   2     1.56    24.92  21.99 <    2
   9   5   2    14.85    41.89  28.61 <    2
  -9   6   2   167.48   211.88  26.54 o    2
  -7   6   2     3.79    12.29  16.84 <    2
  -6   6   2   116.61   116.35   6.76 o    2
  -4   6   2     7.91    20.43   7.93 <    2
  -3   6   2   100.33   157.05  14.09 o    2
  -2   6   2   291.96   336.82   8.25 o    2
  -1   6   2   130.51   146.18   8.91 o    2
   1   6   2   404.16   439.45   7.56 o    2
   2   6   2  1235.95  1198.39   8.77 o    2
   3   6   2   893.74   967.67  39.21 o    2
   4   6   2   829.88   827.76  11.72 o    2
   6   6   2   368.27   332.83  23.33 o    2
   7   6   2   688.10   726.05  32.97 o    2
   9   6   2   261.75   208.30  26.03 o    2
  -9   7   2   671.48   684.12  36.46 o    2
  -7   7   2   891.40   887.84  27.93 o    2
  -6   7   2    14.52    22.22   9.95 <    2
  -4   7   2    49.57    48.53   9.48 o    2
  -3   7   2  4771.24  4857.20  51.91 o    2
  -2   7   2    11.74    15.76   7.88 <    2
  -1   7   2  9939.14 10454.00  36.32 o    2
   1   7   2  6307.35  6184.07  19.70 o    2
   2   7   2   123.89   163.58   6.42 o    2
   4   7   2    63.14    70.40  10.00 o    2
   6   7   2    72.13    81.40  20.97 o    2
   7   7   2   132.63   216.45  36.47 o    2
   9   7   2    68.74    70.00  28.17 <    2
  -9   8   2   163.83   195.98  32.72 o    2
  -7   8   2     0.72    23.51  46.17 <    2
  -6   8   2    14.03    36.86  15.32 <    2
  -4   8   2     0.20    12.92  11.00 <    2
  -3   8   2     5.81   266.37  26.49 o    2
  -2   8   2    13.77    64.04   9.59 o    2
  -1   8   2   303.66   336.86  14.16 o    2
   1   8   2   182.04   188.30   9.55 o    2
   2   8   2   411.65   465.64   9.79 o    2
   3   8   2   976.54  1179.49  24.75 o    2
   4   8   2   434.49   419.13  13.47 o    2
   6   8   2   295.20   349.04  23.61 o    2
   7   8   2   994.47  1003.00  45.46 o    2
   9   8   2   259.12   275.15  36.92 o    2
  -9   9   2    68.71    72.52  32.51 <    2
  -7   9   2   209.33   181.94  36.46 o    2
  -6   9   2  2091.38  2128.30  35.82 o    2
  -4   9   2  2921.16  2727.25  25.09 o    2
  -2   9   2  3382.49  3380.04  37.97 o    2
  -1   9   2   176.15   185.30  14.37 o    2
   1   9   2   826.41   778.59  14.69 o    2
   2   9   2  2838.19  2821.94  18.25 o    2
   3   9   2    87.46    71.11   9.28 o    2
   4   9   2  1413.41  1313.87  13.72 o    2
   6   9   2  1112.00  1138.30  30.16 o    2
   7   9   2    19.19    12.90  54.15 <    2
   9   9   2    38.28    54.68  29.53 <    2
  -9  10   2     1.50    11.53  34.14 <    2
  -7  10   2    30.55     7.82  35.90 <    2
  -6  10   2   264.22   301.87  29.59 o    2
  -4  10   2     9.54    26.54  18.19 <    2
  -2  10   2    54.60    61.62  17.29 o    2
  -1  10   2     0.39     4.16  15.34 <    2
   1  10   2    16.18    38.67  12.53 o    2
   2  10   2   337.84   337.26  11.37 o    2
   3  10   2   228.07   260.76  14.78 o    2
   4  10   2   691.04   675.24  13.60 o    2
   6  10   2   465.93   475.19  26.75 o    2
   7  10   2    85.67    92.45  55.48 <    2
   9  10   2    24.25    30.88  32.65 <    2
  -9  11   2   196.77   203.96  43.99 o    2
  -7  11   2   559.77   618.31  30.32 o    2
  -6  11   2   729.17   790.18  24.33 o    2
  -4  11   2   606.84   565.22  21.98 o    2
  -3  11   2  2449.12  2422.66  68.58 o    2
  -2  11   2  1314.03  1324.71  30.55 o    2
  -1  11   2  3342.68  3376.26  31.70 o    2
   1  11   2  1523.15  1573.77  21.05 o    2
   2  11   2  1796.00  1891.36  18.29 o    2
   3  11   2   718.85   767.00  23.41 o    2
   4  11   2   623.18   570.69  14.39 o    2
   6  11   2   135.38   157.83  25.46 o    2
   7  11   2    46.68    77.77  56.94 <    2
   9  11   2    98.73   159.63  43.27 o    2
  -7  12   2     6.61    28.44  56.28 <    2
  -6  12   2     0.04    19.49  26.17 <    2
  -4  12   2     1.12    -1.48  18.57 <    2
  -2  12   2    65.52   162.79  30.46 o    2
  -1  12   2   227.78   230.57  18.91 o    2
   1  12   2   551.72   573.17  15.29 o    2
   2  12   2   134.94   139.06  15.77 o    2
   4  12   2   128.65   116.22  16.01 o    2
   6  12   2     0.33    13.95  23.80 <    2
   7  12   2   609.63   672.56  70.08 o    2
  -7  13   2    91.32    90.71  61.34 <    2
  -6  13   2   275.11   270.80  28.30 o    2
  -4  13   2   174.58   176.41  21.22 o    2
  -2  13   2   482.52   444.22  48.55 o    2
  -1  13   2  1968.29  1962.13  29.04 o    2
   1  13   2  1648.75  1668.44  20.32 o    2
   2  13   2  1049.92  1103.17  31.70 o    2
   4  13   2   373.87   396.61  18.85 o    2
   6  13   2   169.07   186.60  26.54 o    2
   7  13   2    70.22   130.51  60.49 <    2
  -7  14   2    50.87    60.71  63.07 <    2
  -6  14   2    99.56   123.43  33.24 o    2
  -4  14   2    59.02    45.99  21.22 <    2
  -2  14   2   101.56   103.59  31.13 o    2
  -1  14   2    91.74    83.77  19.37 o    2
   1  14   2   159.50   115.94  13.93 o    2
   2  14   2   318.10   305.11  25.27 o    2
   4  14   2   487.06   519.62  29.08 o    2
   6  14   2   391.29   378.03  35.39 o    2
   7  14   2     0.08   -19.39  61.78 <    2
  -7  15   2   142.32   172.81  67.68 <    2
  -6  15   2   973.95   979.09  42.33 o    2
  -4  15   2   748.34   710.27  27.14 o    2
  -2  15   2  1241.74  1257.30  44.40 o    2
  -1  15   2   246.81   230.73  21.42 o    2
   1  15   2   347.05   360.98  18.86 o    2
   2  15   2   995.68  1001.67  54.11 o    2
   4  15   2   632.84   639.46  31.01 o    2
   6  15   2   315.75   415.59  43.94 o    2
   7  15   2     1.71    64.07  42.14 <    2
  -7  16   2     0.65   -27.39  66.67 <    2
  -6  16   2     0.77    22.37  29.10 <    2
  -4  16   2     0.44     8.26  22.49 <    2
  -2  16   2     1.38   105.80  51.70 <    2
  -1  16   2    50.85    53.64  21.54 <    2
   1  16   2   104.07   131.36  18.34 o    2
   2  16   2    21.74    33.98  42.74 <    2
   4  16   2    30.55    62.72  27.14 <    2
   6  16   2    81.91    90.17  64.47 <    2
   7  16   2   144.01   137.92  68.91 <    2
  -6  17   2    20.47    -6.09  42.46 <    2
  -4  17   2     0.82     7.46  23.93 <    2
  -2  17   2     0.50     2.98  52.81 <    2
  -1  17   2  1140.92  1093.42  32.91 o    2
   1  17   2   953.14   956.49  25.17 o    2
   2  17   2     6.07    58.48  45.48 <    2
   4  17   2     4.68     5.45  27.58 <    2
  -6  18   2     6.24   -56.98  67.28 <    2
  -4  18   2     6.14   -10.18  29.19 <    2
  -2  18   2    10.56    37.94  54.90 <    2
  -1  18   2     0.04    -4.58  22.80 <    2
   1  18   2     7.17    -5.24  26.28 <    2
   4  18   2    90.49    69.28  37.33 <    2
  -4  19   2   394.69   432.58  48.85 o    2
  -2  19   2   614.40   570.88  65.49 o    2
  -1  19   2     0.18     5.57  21.72 <    2
   1  19   2     7.43    13.68  27.27 <    2
  -4  20   2     6.88   -49.60  67.07 <    2
  -2  20   2     0.89    57.37  67.35 <    2
  -1  20   2    58.76    48.34  29.45 <    2
   1  20   2    75.56   100.17  35.87 <    2
  -2  21   2    36.10    71.27  46.06 <    2
  -1  21   2   328.99   325.52  38.54 o    2
   1  21   2   261.57   230.20  65.22 o    2
 -11   0   3   577.42   638.33  66.62 o    2
  -9   0   3   657.02   610.01  25.81 o    2
  -7   0   3   723.85   690.32  19.83 o    2
  -5   0   3  1350.58  1270.37  23.59 o    2
  -3   0   3  1284.66  1173.51  19.92 o    2
  -1   0   3  1593.78  1424.28  22.51 o    2
   1   0   3    92.43   122.06   7.97 o    2
   3   0   3   701.28   833.95  23.78 o    2
   5   0   3    74.91    99.55  10.79 o    2
   7   0   3    59.59    67.70  33.91 <    2
   9   0   3    27.98    78.37  32.41 <    2
 -11   1   3    46.68    23.28  39.40 <    2
  -9   1   3   122.18    98.36  16.88 o    2
  -7   1   3  1022.06  1006.64  15.36 o    2
  -6   1   3   568.54   566.74  13.03 o    2
  -4   1   3  7005.71  7675.52  29.27 o    2
  -3   1   3   858.32   928.94  17.88 o    2
  -2   1   3  3779.20  3887.44  23.04 o    2
  -1   1   3  9276.64  9002.87  33.22 o    2
   1   1   3  7441.23  7517.80  16.86 o    2
   2   1   3   114.78   137.60   6.54 o    2
   3   1   3 11685.90 11950.70  44.89 o    2
   4   1   3   771.49   681.09   9.25 o    2
   6   1   3   993.05   979.95  13.66 o    2
   7   1   3  1169.79  1099.69  31.45 o    2
   9   1   3   139.45   204.28  24.70 o    2
 -11   2   3    28.42    63.66  40.35 <    2
  -9   2   3    28.63    11.12  18.93 <    2
  -7   2   3    38.28    38.84  10.41 o    2
  -6   2   3  1535.77  1463.19  17.15 o    2
  -4   2   3  2829.55  2909.49  15.50 o    2
  -3   2   3   170.43   187.94  17.39 o    2
  -2   2   3  2318.37  2416.17  17.65 o    2
  -1   2   3   348.74   312.72  13.05 o    2
   1   2   3   282.53   301.33   6.79 o    2
   2   2   3   382.86   382.69   6.92 o    2
   3   2   3   188.75   189.94   7.85 o    2
   4   2   3   109.23   121.97   6.37 o    2
   6   2   3   281.26   291.12  10.32 o    2
   7   2   3    21.60    32.58  17.96 <    2
   9   2   3    26.30    19.23  25.34 <    2
 -11   3   3    33.36    66.79  41.54 <    2
  -9   3   3     7.06    21.44  19.51 <    2
  -7   3   3    90.24    72.23  10.02 o    2
  -6   3   3   637.38   586.82  13.96 o    2
  -4   3   3  4245.54  4427.79  19.53 o    2
  -3   3   3   515.28   465.88  14.09 o    2
  -2   3   3  7463.76  7633.17  21.45 o    2
  -1   3   3  1005.23  1101.84  16.78 o    2
   1   3   3   293.44   334.10   6.46 o    2
   2   3   3  3338.20  3340.03  17.88 o    2
   3   3   3  2925.61  2697.89  35.62 o    2
   4   3   3  2993.13  2782.30  15.01 o    2
   6   3   3  1183.45  1126.31  17.11 o    2
   7   3   3   239.19   258.72  30.94 o    2
   9   3   3     6.69    42.77  26.52 <    2
 -11   4   3   285.06   257.03  63.95 o    2
  -9   4   3   526.33   528.14  23.31 o    2
  -7   4   3  1134.85  1189.45  19.59 o    2
  -6   4   3   835.16   859.16  14.75 o    2
  -4   4   3   909.86   839.46  11.35 o    2
  -3   4   3  1509.23  1533.76  20.93 o    2
  -2   4   3   605.19   665.24   8.90 o    2
  -1   4   3   232.50   285.37  11.83 o    2
   1   4   3    78.07    47.71   6.42 o    2
   2   4   3    63.85    80.80   6.83 o    2
   3   4   3     2.70    29.46   6.63 o    2
   4   4   3     1.54     6.74  10.28 <    2
   6   4   3     1.77     7.82  17.42 <    2
   7   4   3   277.84   301.91  24.53 o    2
   9   4   3   151.36   159.01  30.09 o    2
 -11   5   3    35.90    99.84  60.60 <    2
  -9   5   3   146.06   140.71  22.68 o    2
  -7   5   3  1788.96  1766.93  22.62 o    2
  -6   5   3     0.76    12.99   9.17 <    2
  -4   5   3   219.39   229.91   9.14 o    2
  -3   5   3  5008.20  5092.88  37.05 o    2
  -2   5   3   321.28   359.73  10.70 o    2
  -1   5   3   702.40   634.27  12.63 o    2
   1   5   3  4784.78  4736.92  15.86 o    2
   2   5   3   303.02   266.93   6.07 o    2
   4   5   3     0.24    10.82  10.93 <    2
   6   5   3    76.43    68.53  17.41 o    2
   7   5   3  2259.99  2253.13  37.67 o    2
   9   5   3   356.49   329.42  32.65 o    2
  -9   6   3   442.52   467.11  28.86 o    2
  -7   6   3  1473.12  1441.26  23.56 o    2
  -6   6   3   455.02   468.58  12.03 o    2
  -4   6   3   685.87   684.21  12.02 o    2
  -3   6   3   932.99   983.92  16.59 o    2
  -2   6   3   785.24   757.51  10.46 o    2
  -1   6   3     1.97     7.39  11.21 <    2
   1   6   3     1.38     3.45   6.65 <    2
   2   6   3    10.53    18.27   5.59 o    2
   3   6   3    35.67   126.79  23.77 o    2
   4   6   3    87.08    95.00  12.73 o    2
   6   6   3   117.57    95.93  22.85 o    2
   7   6   3   160.38   148.41  28.81 o    2
   9   6   3   110.70    98.86  36.14 <    2
  -9   7   3     1.12    28.38  30.02 <    2
  -7   7   3    14.58     7.16  21.81 <    2
  -6   7   3   996.67  1064.65  23.31 o    2
  -4   7   3  3078.06  3136.67  23.41 o    2
  -3   7   3    20.37    36.00  18.87 <    2
  -2   7   3  5423.24  5250.87  22.81 o    2
  -1   7   3     0.19     9.26  13.37 <    2
   1   7   3     9.95    15.95   7.30 <    2
   2   7   3  6037.30  5795.76  20.42 o    2
   3   7   3     2.62     8.45  34.33 <    2
   4   7   3  3149.70  3086.76  22.34 o    2
   6   7   3   783.59   797.81  32.60 o    2
   7   7   3    99.54    97.83  36.08 <    2
   9   7   3    14.98    -9.08  28.82 <    2
  -9   8   3    61.56    92.11  31.94 <    2
  -7   8   3   272.40   253.05  35.32 o    2
  -6   8   3   403.65   361.66  19.60 o    2
  -4   8   3  1229.52  1224.90  20.37 o    2
  -3   8   3    98.52   120.69  13.88 o    2
  -2   8   3   801.83   793.94  12.12 o    2
  -1   8   3    22.20    -4.71  14.19 <    2
   1   8   3    14.24    11.28   8.34 <    2
   2   8   3    26.54    31.52   8.95 o    2
   4   8   3     0.55    12.53  11.74 <    2
   6   8   3    26.29    38.75  26.27 <    2
   7   8   3    44.02    54.75  35.51 <    2
   9   8   3    24.85    15.41  34.72 <    2
  -9   9   3   188.47   186.16  33.66 o    2
  -7   9   3  1037.55  1009.08  46.59 o    2
  -6   9   3    27.72    22.69  22.63 <    2
  -4   9   3   437.92   445.60  17.28 o    2
  -3   9   3  2642.73  2783.47  45.11 o    2
  -2   9   3   593.38   706.52  19.14 o    2
  -1   9   3  2346.89  2287.40  28.13 o    2
   1   9   3  3899.97  3798.69  24.39 o    2
   2   9   3   917.72   876.51  18.99 o    2
   3   9   3  3435.38  3438.19  77.16 o    2
   4   9   3   331.95   345.97  17.30 o    2
   6   9   3   149.68   155.03  28.91 o    2
   7   9   3  1230.27  1311.53  75.54 o    2
   9   9   3   159.13   179.66  43.56 o    2
  -9  10   3   353.73   358.37  34.72 o    2
  -7  10   3   663.86   614.58  36.57 o    2
  -6  10   3    46.83    39.93  21.05 <    2
  -4  10   3     0.67   -15.87  18.86 <    2
  -3  10   3   606.62   653.53  30.61 o    2
  -2  10   3    19.47    17.97  25.90 <    2
  -1  10   3   815.34   802.87  22.45 o    2
   1  10   3   252.84   271.88  13.55 o    2
   2  10   3     0.59    16.61  15.27 <    2
   4  10   3    23.74     8.44  16.01 <    2
   6  10   3    14.64    53.52  28.40 <    2
   7  10   3   157.05   196.58  58.59 o    2
   9  10   3    94.82   104.19  55.31 <    2
  -9  11   3    10.87   -11.97  32.36 <    2
  -7  11   3   145.76   182.76  41.24 o    2
  -6  11   3   233.89   241.18  21.45 o    2
  -4  11   3  1199.30  1180.33  26.29 o    2
  -2  11   3  1569.81  1673.82  34.71 o    2
  -1  11   3  1064.73  1015.00  25.64 o    2
   1  11   3   757.47   727.89  17.16 o    2
   2  11   3  1043.28  1016.61  30.98 o    2
   4  11   3  1557.39  1600.44  25.67 o    2
   6  11   3   368.60   348.28  31.40 o    2
   7  11   3   376.80   448.03  66.06 o    2
  -9  12   3     0.58   -38.21  55.93 <    2
  -7  12   3    34.17    18.08  57.49 <    2
  -6  12   3   722.00   745.30  28.77 o    2
  -4  12   3  1009.36  1012.60  25.90 o    2
  -2  12   3   259.88   311.88  32.16 o    2
  -1  12   3     9.16   -11.02  20.02 <    2
   1  12   3    20.97    31.62  14.05 <    2
   2  12   3    15.94     3.22  15.03 <    2
   3  12   3     0.08     1.38  43.02 <    2
   4  12   3     6.07    15.38  17.19 <    2
   6  12   3    13.82    19.83  29.46 <    2
   7  12   3     7.93    25.30  57.29 <    2
  -9  13   3    94.10    35.25  56.66 <    2
  -7  13   3   326.71   262.18  65.21 o    2
  -6  13   3   149.91   138.92  27.25 o    2
  -4  13   3  1143.35  1143.33  27.60 o    2
  -2  13   3   832.29   912.44  55.72 o    2
  -1  13   3   450.83   428.78  23.86 o    2
   1  13   3   227.95   240.06  14.44 o    2
   2  13   3   282.39   337.08  26.59 o    2
   4  13   3   511.28   529.39  26.26 o    2
   6  13   3   485.51   518.14  34.81 o    2
   7  13   3   299.61   326.73  66.67 o    2
  -7  14   3   295.82   257.27  66.39 o    2
  -6  14   3   277.04   243.59  33.78 o    2
  -4  14   3   117.56   119.79  22.64 o    2
  -2  14   3   173.82   200.43  32.56 o    2
  -1  14   3   389.31   385.43  24.51 o    2
   1  14   3    81.55    89.02  14.03 o    2
   2  14   3   167.88   230.26  26.82 o    2
   4  14   3    10.08     7.20  25.54 <    2
   6  14   3     0.34    26.31  41.26 <    2
   7  14   3    83.37   -22.58  64.63 <    2
  -7  15   3   213.05   239.15  71.23 o    2
  -6  15   3    42.76    41.35  32.77 <    2
  -4  15   3   250.90   227.53  24.20 o    2
  -2  15   3   230.14   354.05  53.20 o    2
  -1  15   3  1090.05  1073.71  30.73 o    2
   1  15   3  1248.72  1216.58  22.82 o    2
   2  15   3   316.55   350.61  42.42 o    2
   4  15   3   231.91   243.57  27.43 o    2
   6  15   3    73.84    48.76  43.60 <    2
   7  15   3   226.28   330.91  70.57 o    2
  -6  16   3    88.65    45.80  34.06 <    2
  -4  16   3   102.66   124.60  24.06 o    2
  -2  16   3    81.62    99.98  36.00 <    2
  -1  16   3    77.05   105.15  24.97 o    2
   1  16   3    43.21    36.43  19.83 <    2
   4  16   3    12.72    31.19  26.74 <    2
  -6  17   3   119.20    41.50  66.23 <    2
  -4  17   3   561.55   545.71  29.01 o    2
  -2  17   3   601.31   692.03  61.48 o    2
  -1  17   3    85.06   105.38  25.31 o    2
   1  17   3    29.13    59.91  29.07 <    2
   4  17   3   390.52   415.95  39.22 o    2
  -4  18   3   153.33   154.38  26.75 o    2
  -2  18   3   173.80   216.92  59.80 o    2
  -1  18   3     6.72     3.83  25.77 <    2
   1  18   3     2.54    -9.07  37.48 <    2
  -4  19   3     9.51   -24.34  44.20 <    2
  -2  19   3     6.30    90.49  59.11 <    2
  -1  19   3   351.70   344.18  35.06 o    2
   1  19   3   483.68   526.50  48.52 o    2
  -4  20   3    13.01    63.38  67.03 <    2
  -2  20   3     3.61    15.34  61.58 <    2
  -1  20   3    23.71    53.70  25.99 <    2
   1  20   3    32.64    38.46  43.68 <    2
  -2  21   3   202.13   194.25  66.25 <    2
  -1  21   3     5.12    44.20  44.38 <    2
  -8   0   4  1493.61  1663.96  37.02 o    2
  -6   0   4  3032.48  2920.62  35.54 o    2
  -4   0   4  7049.86  6724.01  43.24 o    2
  -2   0   4  3391.26  3526.81  39.86 o    2
   2   0   4  1987.91  1775.64  20.75 o    2
   4   0   4   184.94   181.11   9.90 o    2
   6   0   4   150.85   181.88  16.17 o    2
   8   0   4     5.53    29.59  46.79 <    2
 -11   1   4    50.62    25.55  39.63 <    2
  -9   1   4     8.01    -2.55  16.82 <    2
  -7   1   4    24.83    48.37  11.97 o    2
  -6   1   4    22.85    36.45  13.24 <    2
  -4   1   4   395.00   509.51  11.56 o    2
  -3   1   4  1962.07  1888.57  44.38 o    2
  -2   1   4   569.90   584.07  16.13 o    2
  -1   1   4   911.16  1009.00  17.37 o    2
   1   1   4  2660.18  2720.98  12.14 o    2
   2   1   4  4255.39  4392.65  18.07 o    2
   4   1   4  1793.90  1912.21  13.09 o    2
   6   1   4  1339.20  1393.52  19.97 o    2
   7   1   4   473.60   438.99  32.37 o    2
   9   1   4   323.22   388.85  29.35 o    2
 -11   2   4   330.99   270.14  42.44 o    2
  -9   2   4   743.60   689.11  23.65 o    2
  -7   2   4  1893.12  2000.14  21.19 o    2
  -6   2   4    74.36    84.25  13.82 o    2
  -4   2   4  1324.59  1204.78  16.36 o    2
  -2   2   4   471.85   464.65  14.74 o    2
  -1   2   4  5972.46  5947.13  36.86 o    2
   1   2   4  4549.29  4481.02  16.35 o    2
   2   2   4    55.69   121.54   8.88 o    2
   3   2   4  3764.96  3574.03  29.88 o    2
   4   2   4     0.89    10.65   7.15 <    2
   6   2   4     0.31     5.50  12.53 <    2
   7   2   4    97.51    90.68  25.03 o    2
   9   2   4     7.80    28.02  27.53 <    2
 -11   3   4   117.41   128.84  34.79 o    2
  -9   3   4    32.22    19.67  19.39 <    2
  -7   3   4    38.77    29.88  12.50 <    2
  -6   3   4    81.37    63.88  13.93 o    2
  -4   3   4    15.13    21.79   9.50 <    2
  -3   3   4  1941.41  2075.63  27.94 o    2
  -2   3   4   297.91   294.93  13.14 o    2
  -1   3   4  3909.60  3974.43  27.23 o    2
   1   3   4  4674.60  4603.94  17.16 o    2
   2   3   4   833.02   957.98  17.62 o    2
   3   3   4  1793.00  1913.11  46.17 o    2
   4   3   4   672.34   662.04  12.48 o    2
   6   3   4   233.12   222.00  18.89 o    2
   7   3   4   947.64   999.16  29.46 o    2
   9   3   4   618.30   600.71  31.94 o    2
 -11   4   4    67.26    37.21  41.26 <    2
  -9   4   4   313.98   315.93  21.61 o    2
  -7   4   4   478.05   449.14  14.18 o    2
  -6   4   4  3478.69  3332.40  26.91 o    2
  -4   4   4  4435.27  4582.57  26.47 o    2
  -3   4   4  1542.09  1463.90  29.24 o    2
  -2   4   4  4329.13  4028.49  23.26 o    2
  -1   4   4   207.86   201.30  12.26 o    2
   1   4   4  1232.58  1119.21  10.00 o    2
   2   4   4  1106.77  1071.63  15.75 o    2
   3   4   4   273.75   248.91  33.97 o    2
   4   4   4   568.33   546.51  11.23 o    2
   6   4   4   126.46   114.72  19.25 o    2
   7   4   4   139.03   132.66  23.84 o    2
   9   4   4     0.57    61.86  27.06 <    2
 -11   5   4     5.84   -20.80  62.52 <    2
  -9   5   4     4.20    51.54  21.94 <    2
  -7   5   4    40.15    61.59  12.18 o    2
  -6   5   4   304.03   327.92  14.84 o    2
  -4   5   4   352.52   377.90  11.21 o    2
  -3   5   4   231.14   272.41  16.21 o    2
  -2   5   4  1841.29  2003.52  33.83 o    2
  -1   5   4   242.51   260.56  12.77 o    2
   1   5   4     8.94    11.83   7.16 <    2
   2   5   4  3932.07  3945.02  15.47 o    2
   3   5   4   107.73   120.77  10.60 o    2
   4   5   4  3474.53  3231.59  27.27 o    2
   6   5   4  1806.42  1773.22  28.03 o    2
   7   5   4    12.91    -7.06  26.86 <    2
   9   5   4     4.76    57.98  27.49 <    2
  -9   6   4   318.34   295.01  28.07 o    2
  -7   6   4   718.28   757.41  20.98 o    2
  -6   6   4   730.08   692.67  16.93 o    2
  -4   6   4  1208.48  1135.04  14.43 o    2
  -3   6   4  2216.41  2525.41  29.44 o    2
  -2   6   4  4821.20  4863.28  67.63 o    2
  -1   6   4  2640.20  2346.39  28.98 o    2
   1   6   4   977.01   919.07  10.37 o    2
   2   6   4  2004.66  1957.26  12.41 o    2
   3   6   4   538.65   502.24  12.71 o    2
   4   6   4  1064.78  1014.63  19.60 o    2
   6   6   4    11.39     8.63  22.64 <    2
   7   6   4    52.98    53.01  38.25 <    2
   9   6   4    10.77    31.61  46.94 <    2
  -9   7   4     4.09     2.67  30.22 <    2
  -7   7   4   292.90   325.44  18.73 o    2
  -6   7   4    38.27     4.48  18.06 <    2
  -4   7   4    19.82    17.64  10.94 <    2
  -3   7   4   648.49   724.32  21.84 o    2
  -2   7   4    11.63    11.03   6.10 <    2
  -1   7   4  4576.16  4551.39  33.65 o    2
   1   7   4  2103.85  2120.08  15.09 o    2
   2   7   4     0.36     9.53   8.72 <    2
   3   7   4  1617.99  1717.58  57.28 o    2
   4   7   4     1.91    10.28  14.48 <    2
   6   7   4     1.36   -17.78  25.41 <    2
   7   7   4   824.45   789.74  46.77 o    2
   9   7   4   839.90  1042.29  85.28 o    2
  -9   8   4   479.35   488.50  29.87 o    2
  -7   8   4  1514.76  1546.13  39.40 o    2
  -6   8   4   106.68   101.75  18.75 o    2
  -4   8   4   434.08   463.93  15.45 o    2
  -3   8   4  2510.41  2607.29  30.89 o    2
  -2   8   4   417.19   438.45   9.31 o    2
  -1   8   4   709.62   545.91  18.75 o    2
   1   8   4   326.10   333.98  10.09 o    2
   2   8   4    47.24    54.42  18.58 <    2
   3   8   4   510.69   447.64  11.01 o    2
   4   8   4   104.82   121.70  15.53 o    2
   6   8   4     0.07     3.78  23.80 <    2
   7   8   4   249.74   262.56  61.21 o    2
  -9   9   4     6.80    22.45  26.89 <    2
  -7   9   4    38.98    35.89  55.35 <    2
  -6   9   4   192.49   184.01  17.67 o    2
  -4   9   4   141.22   143.55  13.47 o    2
  -3   9   4     3.80     2.82  17.51 <    2
  -2   9   4  1198.76  1158.81  12.73 o    2
  -1   9   4   230.93   232.44  10.20 o    2
   1   9   4   432.82   435.07  10.83 o    2
   2   9   4  2978.51  2955.02  23.27 o    2
   4   9   4  1832.11  1822.12  24.86 o    2
   6   9   4  1172.58  1133.91  38.49 o    2
   7   9   4    76.28    54.56  36.74 <    2
  -9  10   4   110.90   124.87  29.33 o    2
  -7  10   4   128.41   155.09  31.61 o    2
  -6  10   4  1340.64  1400.48  32.41 o    2
  -4  10   4  2165.46  2085.07  30.61 o    2
  -3  10   4   391.60   396.15  22.54 o    2
  -2  10   4  2938.45  2822.69  29.44 o    2
  -1  10   4     7.87    12.48  10.69 <    2
   1  10   4    68.44    54.02  10.04 o    2
   2  10   4   801.47   735.85  23.46 o    2
   4  10   4   292.88   300.40  17.70 o    2
   6  10   4    42.19    60.48  25.55 <    2
   7  10   4     4.81   -26.35  58.37 <    2
  -9  11   4     1.56    25.16  33.34 <    2
  -7  11   4     0.14     4.79  58.88 <    2
  -6  11   4     0.19    22.21  23.34 <    2
  -4  11   4    51.10    46.01  19.92 <    2
  -2  11   4    95.99    97.87  14.98 o    2
  -1  11   4   705.09   709.85  16.74 o    2
   1  11   4  1501.47  1528.07  21.05 o    2
   2  11   4   398.80   457.66  21.34 o    2
   4  11   4   308.73   317.32  21.03 o    2
   6  11   4   219.40   195.94  31.84 o    2
   7  11   4   270.24   281.49  43.46 o    2
  -9  12   4   496.94   593.97  65.79 o    2
  -7  12   4   981.71   965.23  50.12 o    2
  -6  12   4     3.73     3.41  22.27 <    2
  -4  12   4    38.33    12.64  20.38 <    2
  -2  12   4     0.05    31.76  44.26 <    2
  -1  12   4  1095.90  1085.65  19.72 o    2
   1  12   4  1796.99  1723.80  22.90 o    2
   2  12   4     1.93    50.07  29.81 <    2
   4  12   4     4.40   -12.45  25.25 <    2
   6  12   4    12.07    29.05  29.96 <    2
   7  12   4    16.12    11.53  60.01 <    2
  -9  13   4    11.04   -20.84  58.23 <    2
  -7  13   4     1.85     6.23  62.44 <    2
  -6  13   4   145.72   166.07  25.86 o    2
  -4  13   4   108.54    85.08  22.23 o    2
  -2  13   4   571.15   493.81  35.39 o    2
  -1  13   4   192.36   194.14  17.93 o    2
   1  13   4   613.42   650.28  18.70 o    2
   2  13   4   898.59   943.31  41.52 o    2
   4  13   4   317.60   303.66  29.09 o    2
   6  13   4   296.23   307.69  33.85 o    2
   7  13   4   231.81   206.28  68.53 o    2
  -7  14   4    54.77    83.29  63.65 <    2
  -6  14   4   594.39   633.64  46.84 o    2
  -4  14   4  1250.14  1246.39  31.30 o    2
  -2  14   4  1094.30   980.69  41.82 o    2
  -1  14   4   170.52   156.55  22.69 o    2
   1  14   4   172.21   163.74  16.72 o    2
   2  14   4   408.26   400.76  36.04 o    2
   4  14   4   134.87   140.44  27.67 o    2
   6  14   4    59.95    95.40  41.98 <    2
   7  14   4    24.30    34.29  64.22 <    2
  -7  15   4     0.86    -8.02  66.48 <    2
  -6  15   4     9.87    -4.44  43.48 <    2
  -4  15   4     2.25    32.33  23.82 <    2
  -2  15   4   140.18   162.70  35.94 o    2
  -1  15   4   171.68   203.83  24.65 o    2
   1  15   4   301.37   287.09  22.53 o    2
   4  15   4   516.92   450.26  63.44 o    2
   6  15   4   350.96   425.57  70.35 o    2
  -6  16   4    56.48    20.18  43.92 <    2
  -4  16   4   387.89   431.06  26.91 o    2
  -2  16   4   225.04   280.86  55.46 o    2
  -1  16   4   471.63   462.28  27.89 o    2
   1  16   4   147.26   135.93  33.17 o    2
   4  16   4    61.35    77.20  43.08 <    2
  -6  17   4    43.00    45.32  66.64 <    2
  -4  17   4    27.98    16.14  25.59 <    2
  -2  17   4    74.98   159.46  54.84 <    2
  -1  17   4   361.58   386.59  28.31 o    2
   1  17   4   277.10   266.07  35.72 o    2
   4  17   4    45.30    71.22  46.48 <    2
  -4  18   4   231.82   240.40  37.21 o    2
  -2  18   4   115.62   145.26  57.66 <    2
  -1  18   4   267.97   291.74  33.82 o    2
   1  18   4   137.34   132.93  38.76 o    2
  -4  19   4    14.66    30.76  36.10 <    2
  -2  19   4    83.25    72.18  59.97 <    2
  -1  19   4     0.16    39.13  27.69 <    2
   1  19   4     0.05     5.59  39.22 <    2
  -2  20   4   201.72   174.68  63.56 <    2
  -1  20   4   121.18    97.78  43.75 <    2
   1  20   4    89.15   132.06  61.02 <    2
  -9   0   5   472.70   446.02  29.60 o    2
  -7   0   5  1689.95  1639.61  27.47 o    2
  -5   0   5  5149.51  5516.83  41.57 o    2
  -1   0   5  7383.16  7879.97  39.17 o    2
   1   0   5  5889.48  5963.04  28.53 o    2
   5   0   5  1999.84  1897.64  30.93 o    2
   7   0   5   745.15   781.76  66.50 o    2
 -11   1   5    71.52   128.83  52.58 <    2
  -9   1   5   245.11   239.71  19.64 o    2
  -7   1   5   404.21   425.68  14.55 o    2
  -6   1   5   435.56   444.02  16.84 o    2
  -4   1   5   209.69   201.99  10.32 o    2
  -2   1   5   298.55   491.65  23.55 o    2
  -1   1   5     0.36    17.79   9.37 <    2
   1   1   5    10.12    20.38   6.82 <    2
   2   1   5   664.67   718.15  19.81 o    2
   4   1   5   935.91   921.41  12.92 o    2
   6   1   5   189.84   203.01  17.79 o    2
   7   1   5   486.57   475.91  42.21 o    2
 -11   2   5     8.67    -1.15  39.06 <    2
  -9   2   5    20.81    13.93  18.25 <    2
  -7   2   5    47.21    64.82  13.23 o    2
  -6   2   5  1940.75  1951.42  23.66 o    2
  -4   2   5  2307.20  2119.05  17.16 o    2
  -3   2   5   373.99   411.58  10.29 o    2
  -2   2   5  5969.32  5744.93  39.12 o    2
  -1   2   5   523.70   509.01   8.79 o    2
   1   2   5   390.60   462.97   8.90 o    2
   2   2   5  5287.89  5066.59  63.28 o    2
   4   2   5  3391.05  3117.33  15.99 o    2
   6   2   5  1066.99  1043.36  26.97 o    2
   7   2   5    25.13    78.60  31.53 <    2
 -11   3   5    34.05    50.25  53.34 <    2
  -9   3   5    28.58    25.73  19.16 <    2
  -7   3   5    12.63    11.61  13.17 <    2
  -6   3   5   516.19   503.04  17.38 o    2
  -4   3   5    41.77    61.27  10.28 o    2
  -2   3   5   242.75   215.71  13.63 o    2
  -1   3   5     0.53    -3.04   6.41 <    2
   1   3   5     0.34     7.11   8.12 <    2
   2   3   5    39.06    34.77  19.05 <    2
   4   3   5   238.54   275.40  12.36 o    2
   6   3   5   538.26   516.80  23.01 o    2
   7   3   5   171.86   167.57  31.98 o    2
   9   3   5    48.52    73.10  69.46 <    2
 -11   4   5    75.75   108.77  40.74 <    2
  -9   4   5   334.97   304.90  21.45 o    2
  -7   4   5   423.16   449.87  15.71 o    2
  -6   4   5   955.72   954.03  19.53 o    2
  -4   4   5   582.97   530.49  13.70 o    2
  -2   4   5  1984.04  1789.15  17.58 o    2
  -1   4   5  7547.74  7978.30  58.65 o    2
   1   4   5  6261.89  6265.31  25.63 o    2
   2   4   5  2625.17  2736.06  51.27 o    2
   3   4   5  1714.27  1513.11  16.83 o    2
   4   4   5   316.44   328.36  11.93 o    2
   6   4   5   243.78   262.52  23.86 o    2
   7   4   5   309.52   375.02  40.48 o    2
 -11   5   5    94.91   110.12  54.24 <    2
  -9   5   5   362.08   364.89  24.63 o    2
  -7   5   5    53.26    53.66  14.90 o    2
  -6   5   5     0.10    12.78  15.13 <    2
  -4   5   5     7.17    27.53  11.44 <    2
  -2   5   5    87.69   144.83  23.00 o    2
  -1   5   5    43.61    56.79  14.21 o    2
   1   5   5  1269.86  1280.96  12.20 o    2
   2   5   5    63.48    64.50  20.55 o    2
   4   5   5   106.28   108.57   9.62 o    2
   6   5   5     1.70    18.03  20.15 <    2
   7   5   5   306.28   319.17  35.43 o    2
  -9   6   5    76.48    99.89  26.38 o    2
  -7   6   5   127.23   155.25  15.24 o    2
  -6   6   5  1831.06  1840.32  28.45 o    2
  -4   6   5  1759.13  1736.23  18.47 o    2
  -3   6   5  1107.76  1119.58  49.50 o    2
  -2   6   5  1788.85  1771.77  49.01 o    2
  -1   6   5  3225.92  3374.47  35.72 o    2
   1   6   5  2366.88  2362.38  16.51 o    2
   2   6   5  2436.25  2366.99  22.39 o    2
   4   6   5  1223.65  1116.62  21.99 o    2
   6   6   5   631.07   633.35  28.10 o    2
   7   6   5   231.38   175.62  39.81 o    2
  -9   7   5    20.78    47.81  22.37 <    2
  -7   7   5     7.31     3.60  17.41 <    2
  -6   7   5   650.29   668.23  20.10 o    2
  -4   7   5    40.45    40.01  11.44 o    2
  -3   7   5    48.25    71.67  11.42 o    2
  -2   7   5    97.79    72.15  34.72 <    2
  -1   7   5    15.31    33.38  18.66 <    2
   1   7   5    12.03    19.70   8.43 <    2
   2   7   5     1.15     0.72  10.15 <    2
   3   7   5   115.77   103.50  14.18 o    2
   4   7   5   128.93   129.56  16.33 o    2
   6   7   5   560.16   572.82  25.40 o    2
   7   7   5     3.32    -3.52  37.85 <    2
  -9   8   5   127.74   131.08  27.60 o    2
  -7   8   5   338.73   316.16  38.38 o    2
  -6   8   5  1345.89  1309.58  27.51 o    2
  -4   8   5  1610.09  1510.13  19.92 o    2
  -3   8   5  1181.27  1181.99  17.74 o    2
  -2   8   5  2582.13  2676.50  61.36 o    2
  -1   8   5  1242.32  1249.26  24.37 o    2
   1   8   5   658.43   668.55  12.31 o    2
   2   8   5  3386.48  3390.68  45.45 o    2
   4   8   5  1289.90  1168.63  22.41 o    2
   6   8   5   630.40   668.84  34.98 o    2
   7   8   5    20.77     1.58  39.44 <    2
  -9   9   5   233.72   217.00  29.03 o    2
  -7   9   5    67.32    71.02  52.78 <    2
  -6   9   5   199.03   211.13  20.33 o    2
  -4   9   5    11.76    -2.84  13.49 <    2
  -3   9   5   151.47   130.68  10.46 o    2
  -2   9   5   123.50   228.92  30.06 o    2
  -1   9   5     5.00    18.80  18.81 <    2
   1   9   5   127.83   142.63  11.53 o    2
   2   9   5   303.14   298.18  21.97 o    2
   4   9   5     2.71    -3.21  15.98 <    2
   6   9   5    29.45    32.50  29.69 <    2
   7   9   5   288.43   302.27  41.90 o    2
  -9  10   5   207.49   226.35  30.24 o    2
  -7  10   5   341.84   367.02  32.25 o    2
  -6  10   5    80.51    87.34  20.23 o    2
  -4  10   5    10.60    14.55  21.51 <    2
  -3  10   5  2682.89  2612.55  25.64 o    2
  -2  10   5   311.06   361.64  13.52 o    2
  -1  10   5  3239.55  3065.05  19.90 o    2
   1  10   5  2411.33  2362.21  19.91 o    2
   2  10   5   830.09   746.37  24.44 o    2
   4  10   5    48.62    40.20  16.53 <    2
   6  10   5    21.85    11.14  30.02 <    2
   7  10   5   309.60   396.32  64.82 o    2
  -9  11   5    95.85    86.57  56.61 <    2
  -7  11   5   198.50   209.26  39.83 o    2
  -6  11   5    44.35    23.08  24.75 <    2
  -4  11   5    83.52    83.65  23.17 o    2
  -2  11   5     0.18    -1.00  38.90 <    2
  -1  11   5    39.84    32.76  20.02 <    2
   1  11   5     4.31    -0.17  10.14 <    2
   2  11   5    70.30   114.07  18.93 o    2
   4  11   5   145.02   163.31  21.82 o    2
   6  11   5   255.99   243.85  33.00 o    2
   7  11   5    49.04    25.35  59.87 <    2
  -9  12   5     1.46   -57.70  56.51 <    2
  -7  12   5     0.07   -25.55  40.04 <    2
  -6  12   5   636.94   649.96  27.97 o    2
  -4  12   5   936.76   875.46  29.51 o    2
  -2  12   5  2300.79  2349.72  50.00 o    2
  -1  12   5     1.56     5.70  20.50 <    2
   1  12   5    13.92    11.97  13.61 <    2
   2  12   5  2148.12  2182.63  50.67 o    2
   4  12   5   916.05   943.14  34.58 o    2
   6  12   5   369.61   406.15  35.36 o    2
   7  12   5    15.53    -7.55  42.19 <    2
  -9  13   5    42.70   111.50  59.83 <    2
  -7  13   5    17.00    -9.30  60.77 <    2
  -6  13   5   168.67   191.93  27.07 o    2
  -4  13   5   141.75   130.12  25.53 o    2
  -2  13   5    85.58   149.20  49.01 o    2
  -1  13   5    64.22    65.07  21.43 o    2
   1  13   5   101.56   102.62  18.59 o    2
   2  13   5    84.40   113.21  30.15 o    2
   4  13   5   174.72   167.37  27.89 o    2
   6  13   5    73.59    65.42  33.10 <    2
   7  13   5   137.55    82.25  65.53 <    2
  -7  14   5   317.06   313.92  46.92 o    2
  -6  14   5     1.48    10.37  27.07 <    2
  -4  14   5    16.65    34.51  23.80 <    2
  -2  14   5    46.52    90.06  50.51 <    2
  -1  14   5  1236.33  1212.14  30.71 o    2
   1  14   5   921.20   970.93  26.13 o    2
   4  14   5    79.87    71.68  37.49 <    2
   6  14   5    26.59    44.54  61.63 <    2
  -6  15   5     4.47    17.47  28.17 <    2
  -4  15   5    82.66    66.15  24.17 <    2
  -2  15   5    54.98    66.14  53.15 <    2
  -1  15   5    18.18    21.82  24.34 <    2
   1  15   5     0.06    18.84  35.22 <    2
   4  15   5    50.40    83.99  61.15 <    2
  -6  16   5   313.57   277.01  50.55 o    2
  -4  16   5   329.42   312.51  27.24 o    2
  -2  16   5   708.73   754.56  64.11 o    2
  -1  16   5   266.75   253.84  26.45 o    2
   1  16   5   280.63   269.24  38.92 o    2
   4  16   5   433.09   424.39  69.41 o    2
  -4  17   5    46.91    62.13  26.22 <    2
  -2  17   5     0.17     8.70  54.67 <    2
  -1  17   5     3.48     2.84  24.57 <    2
   1  17   5     7.01    16.97  60.00 <    2
  -4  18   5   160.15   179.55  32.46 o    2
  -2  18   5   175.70   209.01  60.97 o    2
  -1  18   5   275.62   276.25  28.73 o    2
   1  18   5   237.85   276.19  66.87 o    2
  -4  19   5    11.07   -23.31  62.35 <    2
  -2  19   5    52.32   118.78  61.80 <    2
  -1  19   5    21.67    28.12  33.23 <    2
  -2  20   5    73.06    70.44  64.86 <    2
  -1  20   5   452.92   429.66  65.28 o    2
  -8   0   6    93.70   132.02  21.80 o    2
  -6   0   6   538.17   473.45  18.10 o    2
  -4   0   6  2018.85  2019.62  31.29 o    2
  -2   0   6  3541.10  3585.18  28.96 o    2
   2   0   6  3463.61  3688.45  29.23 o    2
   4   0   6  3350.97  3261.00  30.02 o    2
   6   0   6  1462.10  1412.02  68.31 o    2
   8   0   6   678.83   749.00  53.38 o    2
  -9   1   6   240.57   220.45  19.69 o    2
  -7   1   6   534.93   501.92  15.67 o    2
  -6   1   6  1094.90  1060.94  20.88 o    2
  -4   1   6   866.58   818.36  13.14 o    2
  -2   1   6  1238.32  1230.39  43.20 o    2
  -1   1   6   382.62   342.77  12.89 o    2
   1   1   6   264.32   273.33  10.36 o    2
   2   1   6   220.85   272.39  29.78 o    2
   4   1   6    31.02    57.17  10.33 o    2
   6   1   6     9.84    41.52  29.50 <    2
   7   1   6     1.17    -2.18  39.98 <    2
  -9   2   6   106.58    62.01  18.30 o    2
  -7   2   6   595.08   540.33  20.29 o    2
  -6   2   6    29.29    18.17  13.03 <    2
  -4   2   6   470.71   521.19  12.04 o    2
  -1   2   6  3407.88  3063.11  33.59 o    2
   1   2   6  4207.20  4234.95  28.85 o    2
   2   2   6    21.23    44.86  28.85 <    2
   4   2   6   391.05   404.88  11.07 o    2
   6   2   6   139.16    79.37  29.87 <    2
   7   2   6   897.71   865.73  48.32 o    2
  -9   3   6   423.77   408.68  23.83 o    2
  -7   3   6  1419.07  1410.68  27.57 o    2
  -6   3   6   128.69   121.15  13.56 o    2
  -4   3   6   777.17   741.69  18.30 o    2
  -2   3   6   204.66   216.24  15.41 o    2
  -1   3   6  1805.14  1559.09  16.04 o    2
   1   3   6   497.70   463.57  11.79 o    2
   2   3   6     3.98    55.16  31.82 <    2
   4   3   6    11.64    10.33   8.12 <    2
   6   3   6    27.36    16.90  22.11 <    2
   7   3   6     0.56    36.89  37.28 <    2
  -9   4   6     0.90    -5.50  21.58 <    2
  -7   4   6    41.72    46.84  17.01 <    2
  -6   4   6   217.78   256.21  17.02 o    2
  -4   4   6  2083.57  1938.67  25.77 o    2
  -2   4   6  2115.85  2026.37  21.06 o    2
  -1   4   6  1557.66  1446.13  12.97 o    2
   1   4   6   803.64   824.99  13.88 o    2
   2   4   6  1389.24  1271.08  32.30 o    2
   4   4   6  1207.22  1188.05  20.92 o    2
   6   4   6   940.53  1000.80  27.46 o    2
   7   4   6   276.69   288.37  42.78 o    2
  -9   5   6    10.29    -9.92  21.57 <    2
  -7   5   6    79.81    51.92  16.27 o    2
  -6   5   6  1648.90  1552.92  23.49 o    2
  -4   5   6  3299.26  3175.21  26.22 o    2
  -2   5   6  2082.44  2146.53  54.44 o    2
  -1   5   6    60.42    43.08  16.38 <    2
   1   5   6    43.66    61.54  10.94 o    2
   4   5   6     6.50     7.90  15.06 <    2
   6   5   6     0.09    17.09  26.10 <    2
   7   5   6     4.98    58.20  38.89 <    2
  -9   6   6    60.15    66.00  22.86 <    2
  -7   6   6   418.98   393.04  20.23 o    2
  -6   6   6    38.60    33.31  15.63 <    2
  -4   6   6  1480.82  1488.52  21.91 o    2
  -2   6   6   410.24   416.54  39.49 o    2
  -1   6   6   897.70   833.71  22.57 o    2
   1   6   6  2304.77  2233.50  19.62 o    2
   2   6   6    74.81   103.79  23.86 o    2
   3   6   6  2320.42  1884.16  19.93 o    2
   4   6   6   276.83   298.40  16.90 o    2
   6   6   6   512.68   579.17  33.02 o    2
   7   6   6   445.62   472.54  44.29 o    2
  -9   7   6   525.45   544.53  31.26 o    2
  -7   7   6   805.51   799.04  22.94 o    2
  -6   7   6   266.47   223.33  19.16 o    2
  -4   7   6   839.06   840.90  18.30 o    2
  -2   7   6   238.52   259.68  38.54 o    2
  -1   7   6  1468.11  1492.91  31.12 o    2
   1   7   6  1137.03  1044.64  15.84 o    2
   2   7   6    11.85    42.04  29.36 <    2
   4   7   6     8.71     6.62  16.35 <    2
   6   7   6    18.82    13.03  24.85 <    2
   7   7   6    39.19    20.29  39.65 <    2
  -9   8   6     0.07    36.42  27.16 <    2
  -7   8   6   239.95   245.01  34.52 o    2
  -6   8   6   136.42   127.95  18.93 o    2
  -4   8   6  1473.33  1464.46  30.02 o    2
  -2   8   6   879.15   934.16  50.32 o    2
  -1   8   6  1516.69  1463.26  31.67 o    2
   1   8   6  2863.43  2866.51  22.13 o    2
   2   8   6   226.79   269.61  31.57 o    2
   4   8   6   487.63   432.23  19.42 o    2
   6   8   6   276.24   245.63  31.34 o    2
   7   8   6   564.56   635.92  37.84 o    2
  -9   9   6    75.87    82.22  29.21 <    2
  -7   9   6    38.97    60.26  31.31 <    2
  -6   9   6   866.79   859.33  23.98 o    2
  -4   9   6  1396.70  1365.58  27.29 o    2
  -2   9   6   814.84   785.22  49.95 o    2
  -1   9   6   324.91   329.82  22.22 o    2
   1   9   6   183.86   161.13  12.27 o    2
   2   9   6   151.57   145.26  28.99 o    2
   4   9   6     0.07    -8.53  16.64 <    2
   6   9   6     0.05    -1.43  26.21 <    2
   7   9   6     7.96   -28.57  40.81 <    2
  -9  10   6    19.78    21.71  33.79 <    2
  -7  10   6    56.11    40.55  56.52 <    2
  -6  10   6   280.69   270.02  23.03 o    2
  -4  10   6  1217.52  1136.53  30.82 o    2
  -2  10   6   939.04   925.02  51.66 o    2
  -1  10   6   361.39   375.70  15.17 o    2
   1  10   6    83.01    89.79  11.66 o    2
   2  10   6  1100.34  1149.69  40.24 o    2
   4  10   6   998.38   950.68  27.94 o    2
   6  10   6   701.51   709.31  37.69 o    2
   7  10   6    38.94   -38.67  40.15 <    2
  -9  11   6   168.36   183.27  59.50 o    2
  -7  11   6   433.67   396.22  62.12 o    2
  -6  11   6   279.49   218.87  27.56 o    2
  -4  11   6   396.03   370.70  25.45 o    2
  -2  11   6   386.33   414.12  46.02 o    2
  -1  11   6   438.81   365.82  22.68 o    2
   1  11   6     7.06    17.71  11.08 <    2
   2  11   6   223.94   210.24  30.19 o    2
   4  11   6   145.97   144.77  22.17 o    2
   6  11   6     4.58    -4.35  30.84 <    2
   7  11   6    14.05   -23.57  41.17 <    2
  -9  12   6    14.51     0.78  56.98 <    2
  -7  12   6   124.46    70.60  38.58 <    2
  -6  12   6    78.17    68.60  26.51 <    2
  -4  12   6   152.92   117.45  24.37 o    2
  -1  12   6  1378.45  1334.35  30.00 o    2
   1  12   6  1080.49  1008.07  29.87 o    2
   4  12   6     1.88    -2.82  26.75 <    2
   6  12   6     0.25    -9.37  39.21 <    2
  -7  13   6   355.74   375.24  43.01 o    2
  -6  13   6   109.23    99.41  24.95 o    2
  -4  13   6   235.42   218.01  27.70 o    2
  -1  13   6   432.38   383.70  25.02 o    2
   1  13   6   192.78   202.67  20.14 o    2
   4  13   6     0.06   -14.38  37.60 <    2
   6  13   6    16.93    36.88  42.31 <    2
  -7  14   6     5.69     9.08  64.85 <    2
  -6  14   6   185.01   232.68  29.70 o    2
  -4  14   6   541.39   504.35  29.86 o    2
  -1  14   6     5.84    38.86  23.18 <    2
   1  14   6     0.16     1.43  54.65 <    2
   4  14   6   584.54   669.16  46.33 o    2
  -6  15   6   463.00   541.22  33.77 o    2
  -4  15   6   385.80   332.49  29.07 o    2
  -1  15   6     3.90    19.56  23.93 <    2
   1  15   6    15.42    47.02  60.99 <    2
   4  15   6    23.69    22.44  62.77 <    2
  -4  16   6    20.67     4.46  27.84 <    2
  -2  16   6    28.51    50.38  38.04 <    2
  -1  16   6   333.43   345.49  31.63 o    2
   1  16   6   544.48   622.01  68.83 o    2
  -4  17   6     1.48    24.70  26.91 <    2
  -2  17   6     5.52    33.60  39.61 <    2
  -1  17   6   214.32   213.08  27.51 o    2
   1  17   6   231.80   332.51  68.67 o    2
  -4  18   6   234.47   224.76  37.75 o    2
  -2  18   6   326.22   297.74  66.09 o    2
  -1  18   6    61.15    73.62  27.66 <    2
   1  18   6   173.62   258.53  70.54 o    2
  -4  19   6   119.08    96.02  66.38 <    2
  -2  19   6    83.83    22.60  64.70 <    2
  -1  19   6    94.34   137.24  43.20 o    2
  -9   0   7   127.20   165.65  36.56 o    2
  -7   0   7    65.69    20.59  28.77 <    2
  -5   0   7    10.04    23.18  14.61 <    2
  -1   0   7   314.04   355.85  13.97 o    2
   1   0   7   986.56   985.59  24.24 o    2
   5   0   7  1621.03  1545.37  49.42 o    2
   7   0   7   455.00   519.02  67.49 o    2
 -11   1   7   161.65   105.50  62.96 <    2
  -9   1   7   423.45   393.73  28.44 o    2
  -7   1   7   646.93   654.96  20.82 o    2
  -6   1   7   735.72   712.61  19.26 o    2
  -4   1   7   847.26   808.11  11.57 o    2
  -2   1   7  1568.77  1699.72  26.18 o    2
  -1   1   7  2371.14  2479.18  28.59 o    2
   1   1   7  2088.40  1897.38  24.62 o    2
   2   1   7  1048.91  1131.03  46.56 o    2
   4   1   7   343.06   338.15  15.04 o    2
   6   1   7   128.33    91.19  39.49 <    2
   7   1   7   135.19    84.46  40.39 <    2
  -9   2   7     9.37    21.90  20.88 <    2
  -7   2   7     3.99     0.57  22.63 <    2
  -6   2   7    62.19    53.78  15.29 o    2
  -4   2   7     0.09    36.10  14.43 <    2
  -2   2   7   567.91   580.27  41.44 o    2
  -1   2   7     4.47    26.84  13.31 <    2
   1   2   7   130.61   119.58  15.13 o    2
   4   2   7  1042.90   937.36  17.32 o    2
   6   2   7   811.52   891.82  47.53 o    2
   7   2   7    18.33    -1.85  39.81 <    2
  -9   3   7    97.45   101.35  21.67 o    2
  -7   3   7   285.15   273.19  22.44 o    2
  -6   3   7  1370.06  1331.15  19.31 o    2
  -4   3   7  2619.51  2512.05  25.12 o    2
  -1   3   7   575.35   510.40  12.78 o    2
   1   3   7   285.84   300.58  16.21 o    2
   4   3   7   873.06   803.99  20.59 o    2
   6   3   7   261.65   273.44  39.68 o    2
   7   3   7    13.43    42.35  38.38 <    2
  -9   4   7    24.82    23.03  19.17 <    2
  -7   4   7    29.73    51.52  23.69 <    2
  -6   4   7     6.26    12.08  15.89 <    2
  -4   4   7   541.73   498.74  18.33 o    2
  -2   4   7     2.29    -0.87  34.63 <    2
  -1   4   7   563.67   546.02  10.88 o    2
   1   4   7   334.03   313.63  15.34 o    2
   2   4   7   425.64   488.88  28.39 o    2
   4   4   7   332.18   301.81  19.23 o    2
   6   4   7   122.04   168.42  37.28 o    2
   7   4   7   451.77   526.78  47.21 o    2
  -9   5   7   449.79   398.71  28.87 o    2
  -7   5   7  1471.85  1469.76  30.00 o    2
  -6   5   7     0.16    -9.58  17.52 <    2
  -4   5   7   119.61    89.93  15.34 o    2
  -2   5   7    91.59    95.51  37.46 <    2
  -1   5   7  3072.80  2814.33  17.50 o    2
   1   5   7  2905.90  2837.32  27.72 o    2
   4   5   7    26.00    34.71  17.36 <    2
   6   5   7     0.68    49.82  50.42 <    2
   7   5   7   193.79   259.18  61.41 o    2
  -9   6   7     9.14    21.51  26.58 <    2
  -7   6   7    51.52    68.63  20.80 o    2
  -6   6   7     0.43    -6.33  16.18 <    2
  -4   6   7   148.22   125.39  13.80 o    2
  -2   6   7   365.32   366.16  42.08 o    2
  -1   6   7   124.05   101.05  20.55 o    2
   1   6   7   390.86   370.17  19.91 o    2
   4   6   7   602.66   616.56  21.52 o    2
   6   6   7   233.55   200.84  29.30 o    2
   7   6   7   210.72   194.92  60.39 o    2
  -9   7   7     0.93     7.07  26.69 <    2
  -7   7   7    34.56    60.79  22.27 <    2
  -6   7   7  1629.43  1538.60  38.99 o    2
  -4   7   7  3460.39  3452.02  41.02 o    2
  -3   7   7    20.14    34.79   9.04 o    2
  -1   7   7   127.86   109.37  22.00 o    2
   1   7   7   403.63   411.05  17.53 o    2
   2   7   7   334.72   389.11  49.03 o    2
   4   7   7   378.39   388.61  18.70 o    2
   6   7   7   188.93   206.81  29.78 o    2
   7   7   7    24.78    41.95  41.36 <    2
  -9   8   7     0.78    20.65  29.24 <    2
  -7   8   7     1.44    30.29  25.81 <    2
  -6   8   7    44.64    28.29  19.28 <    2
  -4   8   7   423.35   402.05  25.16 o    2
  -2   8   7    25.12    81.80  40.21 <    2
  -1   8   7   105.44   104.30  24.47 o    2
   1   8   7   409.92   398.44  18.91 o    2
   4   8   7   637.59   686.77  26.77 o    2
   6   8   7   215.75   173.56  27.58 o    2
   7   8   7   145.19   170.68  57.89 <    2
  -9   9   7   384.92   403.74  33.17 o    2
  -7   9   7   699.47   802.98  43.73 o    2
  -6   9   7    91.79   115.25  22.90 o    2
  -4   9   7   131.26    86.95  22.92 o    2
  -1   9   7  1569.95  1422.20  29.12 o    2
   1   9   7  1522.91  1399.53  25.53 o    2
   4   9   7    24.11    47.30  22.83 <    2
   6   9   7    36.04    27.38  27.93 <    2
   7   9   7    57.01   113.49  44.34 <    2
  -9  10   7    66.13    77.80  60.16 <    2
  -7  10   7   112.87   131.54  38.81 o    2
  -6  10   7   139.82   119.24  23.65 o    2
  -4  10   7    47.34    42.59  20.53 <    2
  -2  10   7   337.73   327.51  45.95 o    2
  -1  10   7   247.46   261.64  16.79 o    2
   1  10   7   386.27   376.40  16.67 o    2
   2  10   7   170.52   193.01  28.96 o    2
   4  10   7    74.16    63.01  22.94 <    2
   6  10   7    35.57    40.19  31.02 <    2
   7  10   7   235.07   213.93  66.67 o    2
  -9  11   7    60.40    78.85  59.10 <    2
  -7  11   7   259.51   199.67  58.08 o    2
  -6  11   7   719.08   672.66  27.57 o    2
  -4  11   7  1399.02  1332.21  33.46 o    2
  -2  11   7   731.79   663.11  52.38 o    2
  -1  11   7   625.89   574.58  25.39 o    2
   1  11   7   585.70   549.78  21.62 o    2
   4  11   7   193.33   195.07  39.40 o    2
   6  11   7   106.00   117.53  33.83 o    2
  -9  12   7    24.49    55.09  59.63 <    2
  -7  12   7    38.37    25.41  40.67 <    2
  -6  12   7     1.85     9.35  27.14 <    2
  -4  12   7     0.70    15.89  25.32 <    2
  -1  12   7    48.78    39.77  22.02 <    2
   1  12   7   109.09    89.20  18.99 o    2
   4  12   7   622.10   549.25  44.15 o    2
   6  12   7   371.00   382.25  46.80 o    2
  -7  13   7   215.88   161.61  36.32 o    2
  -6  13   7   348.48   301.87  36.23 o    2
  -4  13   7   660.88   638.61  30.67 o    2
  -1  13   7   325.05   302.67  25.57 o    2
   1  13   7   345.40   306.94  37.28 o    2
   4  13   7   368.19   298.97  42.93 o    2
   6  13   7   129.98   135.14  44.76 o    2
  -7  14   7    27.00   -11.21  53.99 <    2
  -6  14   7    24.70    23.46  29.86 <    2
  -4  14   7     7.64    -3.37  25.55 <    2
  -1  14   7   202.77   209.18  25.69 o    2
   1  14   7   309.26   311.29  38.67 o    2
   4  14   7    13.61    20.53  40.78 <    2
  -6  15   7    79.55   133.90  36.24 o    2
  -4  15   7    61.68    22.31  28.02 <    2
  -2  15   7   154.66   144.82  60.49 <    2
  -1  15   7   691.66   688.14  29.39 o    2
   1  15   7   544.06   543.78  42.76 o    2
   4  15   7     0.62    32.39  62.58 <    2
  -6  16   7     8.96    17.65  57.07 <    2
  -4  16   7     6.94    47.85  28.35 <    2
  -1  16   7    14.08    23.05  29.47 <    2
   1  16   7     0.00   -23.20  37.15 <    2
  -4  17   7   418.64   394.53  38.35 o    2
  -1  17   7     0.80    23.32  30.97 <    2
   1  17   7     0.64   103.21  67.03 <    2
  -4  18   7   116.68   127.49  44.85 <    2
  -1  18   7   136.81   102.83  65.68 <    2
  -8   0   8   654.10   685.99  36.06 o    2
  -6   0   8   396.16   355.48  19.99 o    2
  -4   0   8   355.14   329.19  23.98 o    2
  -2   0   8   416.43   417.58  17.80 o    2
   2   0   8   130.40   117.74  28.34 o    2
   4   0   8    18.74    16.05  21.68 <    2
   6   0   8    79.13    49.63  38.66 <    2
  -9   1   8    79.54    64.90  25.64 <    2
  -7   1   8   185.35   202.64  23.42 o    2
  -6   1   8   661.72   679.48  18.38 o    2
  -4   1   8  1385.19  1301.60  22.28 o    2
  -1   1   8  1457.52  1494.46  25.83 o    2
   1   1   8   869.37   794.67  19.90 o    2
   4   1   8   886.39   801.16  21.01 o    2
   6   1   8   473.38   451.49  35.73 o    2
   7   1   8   143.50   140.40  46.38 o    2
  -9   2   8   380.84   364.89  28.72 o    2
  -7   2   8   405.21   402.72  28.93 o    2
  -6   2   8   214.96   190.57  20.31 o    2
  -4   2   8   223.21   203.74  16.60 o    2
  -2   2   8   196.20   306.24  24.49 o    2
  -1   2   8   111.05    94.67  15.29 o    2
   1   2   8     2.40     2.59  16.61 <    2
   4   2   8     4.03     1.97  16.55 <    2
   6   2   8    10.87     6.28  27.79 <    2
   7   2   8   133.18   139.06  43.09 o    2
  -9   3   8   118.70   117.22  22.74 o    2
  -7   3   8   444.87   485.39  26.37 o    2
  -6   3   8   228.23   230.06  23.68 o    2
  -4   3   8   406.48   387.46  19.16 o    2
  -1   3   8  2455.34  2254.26  45.49 o    2
   1   3   8  2351.61  2551.19  35.99 o    2
   4   3   8   332.51   322.77  20.00 o    2
   6   3   8   100.57   128.27  39.54 o    2
   7   3   8   382.50   452.11  49.20 o    2
  -9   4   8   157.69   158.19  26.28 o    2
  -7   4   8   132.89   174.41  31.76 o    2
  -6   4   8   459.47   483.77  23.01 o    2
  -4   4   8   110.42   122.51  16.31 o    2
  -1   4   8    57.04    58.86  10.13 o    2
   1   4   8   145.82   145.93  18.31 o    2
   4   4   8   184.07   165.86  19.19 o    2
   6   4   8   164.28   146.50  32.50 o    2
   7   4   8     2.87    35.85  60.21 <    2
  -9   5   8    10.09    35.36  30.50 <    2
  -7   5   8    13.86   -17.20  31.72 <    2
  -6   5   8   469.12   506.26  26.68 o    2
  -4   5   8   158.43   128.87  14.85 o    2
  -2   5   8  2234.56  2341.40  68.11 o    2
  -1   5   8   149.00   140.35   9.74 o    2
   1   5   8     0.75     7.84  15.31 <    2
   4   5   8  1377.24  1311.93  26.60 o    2
   6   5   8   464.76   465.66  43.74 o    2
   7   5   8     9.67    39.59  60.38 <    2
  -9   6   8   226.85   209.18  29.30 o    2
  -7   6   8   150.40   148.48  28.20 o    2
  -6   6   8   559.77   584.28  31.34 o    2
  -4   6   8    48.50    33.84  22.96 <    2
  -1   6   8     0.97    -1.10  12.22 <    2
   1   6   8     0.11    14.16  15.64 <    2
   4   6   8   108.55   106.51  19.08 o    2
   6   6   8   120.82   129.07  40.62 o    2
   7   6   8    80.16   112.23  60.46 <    2
  -9   7   8   147.57   176.46  29.82 o    2
  -7   7   8   408.88   479.51  37.88 o    2
  -6   7   8    23.26    23.17  27.55 <    2
  -4   7   8   105.53   109.67  27.19 o    2
  -2   7   8    17.82     9.31   7.98 <    2
  -1   7   8  2399.89  2326.35  35.04 o    2
   1   7   8  1946.87  1983.44  28.76 o    2
   4   7   8    73.76    70.93  23.36 o    2
   6   7   8    14.42   -18.08  39.40 <    2
   7   7   8   377.88   298.31  63.27 o    2
  -9   8   8   154.58   109.20  30.46 o    2
  -7   8   8   299.83   331.52  30.93 o    2
  -6   8   8    92.09    98.82  26.26 o    2
  -4   8   8    13.83    10.50  23.66 <    2
  -2   8   8     7.48    70.94  42.37 <    2
  -1   8   8   116.38    82.06  25.46 o    2
   1   8   8    61.17    61.50  18.67 o    2
   4   8   8    29.14    40.64  23.32 <    2
   6   8   8    43.23    27.06  31.07 <    2
  -9   9   8     0.30     5.67  58.95 <    2
  -7   9   8     7.98     9.72  23.68 <    2
  -6   9   8   510.51   544.29  27.29 o    2
  -4   9   8   421.10   432.59  26.27 o    2
  -1   9   8   364.32   368.70  28.24 o    2
   1   9   8   144.16   180.28  16.50 o    2
   4   9   8   733.07   689.56  32.99 o    2
   6   9   8   229.97   300.81  36.28 o    2
  -9  10   8    16.97    27.65  58.83 <    2
  -7  10   8     0.06    28.34  36.57 <    2
  -6  10   8   471.76   467.85  26.63 o    2
  -4  10   8   377.43   358.33  24.38 o    2
  -2  10   8   344.89   318.05  47.97 o    2
  -1  10   8    34.87    -1.10  21.07 <    2
   1  10   8    60.12    52.27  18.42 <    2
   4  10   8    14.57    30.99  27.64 <    2
   6  10   8    84.65    96.85  34.35 <    2
  -9  11   8    91.46    54.27  60.39 <    2
  -7  11   8   246.90   275.52  43.74 o    2
  -6  11   8    93.37    93.74  24.62 o    2
  -4  11   8   197.85   188.43  28.02 o    2
  -2  11   8   226.70   266.89  49.65 o    2
  -1  11   8   468.71   467.55  25.41 o    2
   1  11   8   825.27   838.32  27.57 o    2
   4  11   8   265.97   265.23  41.71 o    2
   6  11   8   152.91   174.38  35.67 o    2
  -7  12   8   140.58   116.07  35.35 o    2
  -6  12   8     8.55    32.91  25.75 <    2
  -4  12   8    46.16    21.34  25.64 <    2
  -1  12   8    42.19    32.87  22.92 <    2
   1  12   8     4.18     5.15  34.80 <    2
   4  12   8    71.14    64.76  40.21 <    2
   6  12   8    26.86     0.75  61.23 <    2
  -7  13   8    48.43    -1.21  59.59 <    2
  -6  13   8   145.92   168.81  30.73 o    2
  -4  13   8   192.21   199.03  27.84 o    2
  -1  13   8   461.85   475.38  27.93 o    2
   1  13   8   551.81   459.62  39.64 o    2
   4  13   8   184.66   183.23  42.85 o    2
  -7  14   8    57.26    21.11  60.03 <    2
  -6  14   8    91.54    66.82  43.08 <    2
  -4  14   8    30.94    26.86  27.84 <    2
  -1  14   8   140.67   158.39  29.10 o    2
   1  14   8    40.91    -8.74  36.29 <    2
   4  14   8     6.54    59.82  43.66 <    2
  -6  15   8   144.97   181.84  63.28 <    2
  -4  15   8   240.15   279.29  30.70 o    2
  -2  15   8   483.30   428.64  58.80 o    2
  -1  15   8   159.72   170.27  29.81 o    2
   1  15   8    52.40    89.94  38.11 <    2
  -6  16   8    75.51    86.64  61.49 <    2
  -4  16   8    62.85    88.24  30.57 <    2
  -1  16   8     3.93    -2.77  30.30 <    2
   1  16   8    39.08     6.53  63.48 <    2
  -4  17   8    90.92    81.25  35.49 <    2
  -1  17   8   425.39   445.88  48.54 o    2
  -9   0   9   352.50   379.59  41.81 o    2
  -7   0   9  1245.71  1250.89  47.10 o    2
  -5   0   9   927.68   834.13  30.02 o    2
  -1   0   9  1627.74  1743.44  30.96 o    2
   1   0   9   681.95   747.60  28.57 o    2
   5   0   9    66.00    73.01  38.03 <    2
   7   0   9     3.68    34.52  66.09 <    2
  -9   1   9     0.01     0.29  25.98 <    2
  -7   1   9    28.73    55.79  25.23 <    2
  -6   1   9    81.26    74.67  23.55 o    2
  -4   1   9   282.79   280.03  17.74 o    2
  -2   1   9   305.88   468.52  22.96 o    2
  -1   1   9   913.60   934.29  22.18 o    2
   1   1   9  1027.12   990.44  22.25 o    2
   4   1   9   360.27   397.69  23.49 o    2
   6   1   9   306.96   304.12  44.77 o    2
   7   1   9   268.58   295.25  48.71 o    2
  -9   2   9    11.39     2.77  31.08 <    2
  -7   2   9    58.96    67.63  25.48 <    2
  -6   2   9  1045.50   966.33  30.64 o    2
  -4   2   9  1772.51  1640.63  26.81 o    2
  -1   2   9   128.48   121.59  23.19 o    2
   1   2   9   117.16   137.74  17.64 o    2
   4   2   9    48.21    40.20  19.44 <    2
   6   2   9    43.98    50.16  42.21 <    2
   7   2   9     0.12    56.70  45.85 <    2
  -9   3   9     7.58     9.08  26.82 <    2
  -7   3   9    22.06    39.64  28.04 <    2
  -6   3   9    40.40    49.82  28.24 <    2
  -4   3   9   768.07   723.31  21.84 o    2
  -1   3   9   136.72   186.39  25.53 o    2
   1   3   9   629.20   654.08  20.96 o    2
   4   3   9   763.95   784.57  25.25 o    2
   6   3   9   611.27   545.10  47.00 o    2
   7   3   9    64.10     5.76  62.54 <    2
  -9   4   9   381.23   403.69  30.51 o    2
  -7   4   9   742.73   712.43  34.57 o    2
  -6   4   9   252.04   296.28  30.55 o    2
  -4   4   9   325.70   274.76  18.34 o    2
  -1   4   9  1061.96   887.88  38.40 o    2
   1   4   9   501.01   484.00  21.81 o    2
   4   4   9   120.87   124.42  20.32 o    2
   6   4   9    14.21    25.77  40.90 <    2
   7   4   9     4.90   -31.71  63.75 <    2
  -9   5   9     0.85   -15.15  27.94 <    2
  -7   5   9    35.11    21.28  28.36 <    2
  -6   5   9   163.26   152.71  25.38 o    2
  -4   5   9   348.13   331.87  25.77 o    2
  -1   5   9  1136.18  1060.39  18.39 o    2
   1   5   9  1089.79  1052.29  22.68 o    2
   4   5   9     1.54    16.95  23.86 <    2
   6   5   9     8.01    -3.52  41.13 <    2
  -9   6   9   104.17    48.22  33.06 <    2
  -7   6   9   302.45   257.30  37.79 o    2
  -6   6   9   267.61   283.42  31.30 o    2
  -4   6   9   942.54   914.15  30.57 o    2
  -2   6   9   325.73   357.00  47.42 o    2
  -1   6   9  1161.19  1113.40  30.02 o    2
   1   6   9   583.23   588.84  20.42 o    2
   4   6   9    34.95    58.18  24.37 <    2
   6   6   9     0.04     2.89  40.11 <    2
  -9   7   9    12.07    18.11  34.07 <    2
  -7   7   9     4.05     4.44  28.29 <    2
  -6   7   9    48.73    83.35  26.09 o    2
  -4   7   9   676.95   670.59  29.13 o    2
  -1   7   9     1.60     6.03  22.27 <    2
   1   7   9    32.80    17.96  16.46 <    2
   4   7   9  1126.77  1032.61  31.88 o    2
   6   7   9   826.25   938.28  52.97 o    2
  -9   8   9    33.56   -61.49  57.77 <    2
  -7   8   9   165.88   175.06  30.13 o    2
  -6   8   9   442.59   480.15  41.47 o    2
  -4   8   9   421.05   448.78  28.22 o    2
  -2   8   9   313.26   343.04  48.48 o    2
  -1   8   9    21.85    -5.87  25.40 <    2
   1   8   9     6.76     8.26  16.44 <    2
   4   8   9   220.79   214.49  26.05 o    2
   6   8   9    19.02    49.23  55.33 <    2
  -9   9   9     1.71   -41.68  57.84 <    2
  -7   9   9    34.25    23.94  29.60 <    2
  -6   9   9    31.00    27.57  23.77 <    2
  -4   9   9     0.17   -37.51  25.49 <    2
  -1   9   9  1098.32  1022.61  35.37 o    2
   1   9   9   636.30   672.25  18.87 o    2
   4   9   9    52.18    26.66  25.11 <    2
   6   9   9   102.21    86.11  57.49 <    2
  -9  10   9   221.26   232.64  63.27 o    2
  -7  10   9   366.34   482.79  61.77 o    2
  -6  10   9    11.69    48.69  31.31 <    2
  -4  10   9    19.74     7.76  23.32 <    2
  -1  10   9   944.19   970.30  34.29 o    2
   1  10   9   589.16   641.35  24.88 o    2
   4  10   9     3.28   -13.40  29.59 <    2
   6  10   9    26.20     3.91  56.15 <    2
  -7  11   9     0.13    15.26  56.98 <    2
  -6  11   9    39.21    54.81  32.14 <    2
  -4  11   9   264.30   227.98  27.88 o    2
  -1  11   9    30.05    38.36  24.46 <    2
   1  11   9   181.48   211.22  36.50 o    2
   4  11   9   283.74   288.88  33.27 o    2
  -7  12   9     0.14   -40.46  60.44 <    2
  -6  12   9   677.88   652.94  48.68 o    2
  -4  12   9   686.98   604.10  31.96 o    2
  -1  12   9    55.20    47.72  24.38 <    2
   1  12   9    47.76    58.45  35.14 <    2
   4  12   9    35.84    40.97  31.76 <    2
  -7  13   9    44.64   -21.66  63.09 <    2
  -6  13   9     0.89    22.39  34.89 <    2
  -4  13   9    36.95    47.57  27.49 <    2
  -2  13   9    63.15   137.04  53.24 <    2
  -1  13   9   303.16   278.84  26.78 o    2
   1  13   9   236.12   160.55  38.07 o    2
   4  13   9    94.43   121.00  44.01 <    2
  -7  14   9   290.89   259.27  67.67 o    2
  -6  14   9    37.90    61.86  62.28 <    2
  -4  14   9   115.51   108.93  28.61 o    2
  -1  14   9   397.34   428.59  33.47 o    2
   1  14   9   179.68   133.77  39.79 o    2
   4  14   9    50.50    30.82  63.11 <    2
  -6  15   9    83.10    88.70  66.00 <    2
  -4  15   9   153.04   136.22  30.69 o    2
  -1  15   9   142.55   148.66  39.36 o    2
   1  15   9   229.05   173.55  43.10 o    2
  -4  16   9   238.51   264.43  37.80 o    2
  -1  16   9   148.89   190.13  73.69 <    2
   1  16   9   105.67    84.52  53.02 <    2
  -8   0  10   316.26   361.71  33.20 o    2
  -6   0  10   754.50   821.77  44.89 o    2
  -4   0  10  1387.60  1318.59  34.57 o    2
  -2   0  10  1523.48  1510.60  59.11 o    2
   2   0  10   503.05   477.23  31.70 o    2
   4   0  10   503.55   501.15  32.79 o    2
   6   0  10   136.15   193.36  66.57 <    2
  -9   1  10    40.44    60.88  32.50 <    2
  -7   1  10    46.43    43.00  36.83 <    2
  -6   1  10   180.41   197.15  27.07 o    2
  -4   1  10   315.10   295.79  21.15 o    2
  -2   1  10     0.44     9.17  48.16 <    2
  -1   1  10     3.90    42.62  21.15 <    2
   1   1  10    35.38    39.19  21.94 <    2
   4   1  10   230.83   203.60  21.19 o    2
   6   1  10    62.53   101.85  36.04 <    2
  -9   2  10   218.85   194.43  29.65 o    2
  -7   2  10   580.79   608.94  43.59 o    2
  -6   2  10    26.78    46.45  26.06 <    2
  -4   2  10    23.12    45.64  18.82 <    2
  -1   2  10  1271.15  1395.50  47.30 o    2
   1   2  10  1596.05  1650.51  38.04 o    2
   4   2  10    38.24    60.62  24.32 <    2
   6   2  10    43.97    19.48  43.01 <    2
  -9   3  10    29.74    52.36  27.95 <    2
  -7   3  10    83.73    52.69  36.40 <    2
  -6   3  10     8.19     1.81  25.91 <    2
  -4   3  10    16.81    24.72  17.92 <    2
  -1   3  10    44.39    80.40  23.65 o    2
   1   3  10    37.77    39.86  18.27 <    2
   4   3  10    36.04    36.95  24.24 <    2
   6   3  10    10.87   -54.34  60.67 <    2
  -9   4  10    79.27    62.73  29.04 <    2
  -7   4  10   122.71   141.50  38.89 o    2
  -6   4  10   742.34   676.83  36.51 o    2
  -4   4  10  1208.88  1191.86  32.92 o    2
  -1   4  10   854.13   875.24  29.50 o    2
   1   4  10   347.74   354.22  24.61 o    2
   4   4  10   487.53   471.90  28.62 o    2
   6   4  10   210.07   196.33  64.15 o    2
  -9   5  10     5.84     9.02  30.20 <    2
  -7   5  10     3.12    19.46  37.07 <    2
  -6   5  10    54.16    58.90  30.85 <    2
  -4   5  10    64.85    83.19  25.98 o    2
  -1   5  10     9.99     8.33  22.95 <    2
   1   5  10    83.13   102.80  22.31 o    2
   4   5  10    98.35   110.90  25.71 o    2
   6   5  10   120.73    48.30  59.49 <    2
  -9   6  10   178.91   194.15  36.77 o    2
  -7   6  10   272.31   310.18  39.73 o    2
  -6   6  10   204.34   212.77  39.10 o    2
  -4   6  10   505.37   546.71  35.00 o    2
  -2   6  10   519.92   578.99  53.53 o    2
  -1   6  10   796.79   741.03  28.95 o    2
   1   6  10   607.53   545.40  21.28 o    2
   4   6  10   432.85   413.47  28.30 o    2
   6   6  10   335.02   358.60  62.29 o    2
  -9   7  10    52.83    86.85  59.37 <    2
  -7   7  10    87.28    92.68  32.51 <    2
  -6   7  10    19.42    53.16  31.26 <    2
  -4   7  10    16.83    10.09  26.97 <    2
  -1   7  10    11.25    24.98  24.01 <    2
   1   7  10    44.01    61.40  21.93 <    2
   4   7  10     0.76    10.88  25.25 <    2
   6   7  10     0.77    79.97  58.80 <    2
  -9   8  10   137.59   155.90  60.93 <    2
  -7   8  10   353.50   382.39  35.67 o    2
  -6   8  10   214.74   252.40  41.62 o    2
  -4   8  10   141.26   153.68  27.97 o    2
  -1   8  10  1207.27  1228.36  46.32 o    2
   1   8  10   776.24   726.92  27.60 o    2
   4   8  10    40.07    16.17  25.83 <    2
   6   8  10    20.68    29.45  58.17 <    2
  -7   9  10    60.09    84.11  39.27 <    2
  -6   9  10    30.01    87.86  40.84 <    2
  -4   9  10    81.47    73.98  27.06 <    2
  -1   9  10   182.61   180.22  30.70 o    2
   1   9  10    69.38    56.78  22.12 <    2
   4   9  10   198.32   193.66  28.07 o    2
  -7  10  10    21.89    63.78  40.07 <    2
  -6  10  10   321.23   310.35  35.87 o    2
  -4  10  10   734.32   737.97  33.17 o    2
  -1  10  10   140.12   112.00  30.70 o    2
   1  10  10     3.89    -6.73  34.91 <    2
   4  10  10   423.59   502.11  48.29 o    2
  -7  11  10     6.91    77.71  58.05 <    2
  -6  11  10   138.72   120.32  34.74 o    2
  -4  11  10   167.47   137.50  28.38 o    2
  -1  11  10    35.82    23.00  24.51 <    2
   1  11  10    79.24    48.16  37.01 <    2
   4  11  10    14.19     6.05  42.31 <    2
  -6  12  10     7.15    24.30  35.85 <    2
  -4  12  10     4.38    19.50  28.41 <    2
  -1  12  10   713.19   670.94  30.42 o    2
   1  12  10   596.58   602.61  44.44 o    2
   4  12  10     0.32   -42.73  62.12 <    2
  -6  13  10     8.56   -45.50  61.34 <    2
  -4  13  10    24.40    10.33  28.96 <    2
  -1  13  10    14.19    -5.17  26.15 <    2
   1  13  10     2.51    30.41  39.04 <    2
  -4  14  10   556.63   547.74  35.36 o    2
  -1  14  10    26.80    23.77  32.22 <    2
   1  14  10    67.84    53.36  40.64 <    2
  -4  15  10   186.23   229.75  45.08 o    2
  -1  15  10    44.31     5.31  56.65 <    2
   1  15  10    64.47    -5.04  56.28 <    2
  -9   0  11    72.94    87.71  62.10 <    2
  -5   0  11   914.05   803.90  33.65 o    2
  -1   0  11  1039.36  1046.60  46.70 o    2
   1   0  11   842.36   849.06  33.66 o    2
   5   0  11   629.93   638.39  50.21 o    2
  -9   1  11   250.17   264.36  37.21 o    2
  -7   1  11   228.54   275.95  35.32 o    2
  -6   1  11   249.53   212.64  28.43 o    2
  -4   1  11   188.00   186.85  21.91 o    2
  -1   1  11   121.98   104.82  21.95 o    2
   1   1  11   165.09   167.28  22.36 o    2
   4   1  11     3.27    24.94  23.20 <    2
   6   1  11    48.27    51.85  64.98 <    2
  -9   2  11     0.19    32.39  34.88 <    2
  -7   2  11    20.62    65.23  38.61 <    2
  -6   2  11   141.13   151.98  28.01 o    2
  -4   2  11   108.69   100.89  27.00 o    2
  -1   2  11    28.80    74.52  22.35 o    2
   1   2  11    79.05    94.07  24.57 o    2
   4   2  11   466.61   449.24  36.06 o    2
   6   2  11   192.18   244.86  68.00 o    2
  -9   3  11   104.73   101.95  34.68 <    2
  -7   3  11    38.39   116.80  39.52 <    2
  -6   3  11   338.44   283.02  29.54 o    2
  -4   3  11   164.57   193.21  28.24 o    2
  -1   3  11     3.62    12.99  23.93 <    2
   1   3  11    27.08    20.51  24.10 <    2
   4   3  11     2.81    48.14  31.68 <    2
   6   3  11    12.48    50.79  62.81 <    2
  -9   4  11    21.11    13.86  34.58 <    2
  -7   4  11    81.00   103.14  34.48 <    2
  -6   4  11    12.77     0.97  27.38 <    2
  -4   4  11   113.64   138.88  27.62 o    2
  -1   4  11   599.59   553.03  32.73 o    2
   1   4  11   505.30   509.83  38.73 o    2
   4   4  11   204.31   207.79  33.69 o    2
   6   4  11    73.78   138.25  64.53 <    2
  -9   5  11   266.88   233.93  37.63 o    2
  -7   5  11   421.81   457.94  46.71 o    2
  -6   5  11    37.87     3.45  31.48 <    2
  -4   5  11     0.00     3.33  27.52 <    2
  -1   5  11   231.14   225.09  26.46 o    2
   1   5  11   102.92   136.54  24.94 o    2
   4   5  11    11.68    -6.47  31.56 <    2
  -9   6  11    17.20    32.36  60.00 <    2
  -7   6  11    97.33   123.80  35.02 o    2
  -6   6  11   145.44   190.43  34.02 o    2
  -4   6  11   228.27   219.62  29.91 o    2
  -1   6  11    17.50     7.84  25.32 <    2
   1   6  11   166.63   217.51  25.15 o    2
   4   6  11   214.62   269.98  43.42 o    2
  -7   7  11    66.00    58.39  34.53 <    2
  -6   7  11   323.04   362.71  43.57 o    2
  -4   7  11   189.36   176.79  28.58 o    2
  -1   7  11    82.57    83.47  27.21 o    2
   1   7  11    35.72    34.21  23.60 <    2
   4   7  11     0.60    15.49  32.64 <    2
  -7   8  11   130.59   123.12  35.36 o    2
  -6   8  11    50.91    48.91  40.04 <    2
  -4   8  11   217.35   183.91  29.07 o    2
  -1   8  11   132.45   137.37  30.69 o    2
   1   8  11   265.87   226.50  25.55 o    2
   4   8  11   232.84   266.81  36.61 o    2
  -7   9  11   211.69   214.23  43.83 o    2
  -6   9  11    61.62    73.24  58.92 <    2
  -4   9  11    70.29    87.43  28.22 o    2
  -1   9  11    84.45   104.69  30.37 o    2
   1   9  11     9.34   -18.43  37.20 <    2
   4   9  11    38.17    -3.29  60.23 <    2
  -7  10  11    94.31    88.97  42.73 <    2
  -6  10  11    85.57    95.61  35.97 <    2
  -4  10  11   215.80   181.66  35.11 o    2
  -1  10  11   337.42   327.96  33.19 o    2
   1  10  11   381.20   364.51  42.01 o    2
   4  10  11    16.48     2.73  63.14 <    2
  -7  11  11   149.10   126.88  62.61 <    2
  -6  11  11    37.20    -9.00  36.26 <    2
  -4  11  11    13.24    12.02  28.98 <    2
  -1  11  11   125.23   148.79  27.24 o    2
   1  11  11   139.10   156.90  40.81 o    2
  -4  12  11    74.55    88.74  30.25 <    2
  -1  12  11     3.55    -0.54  32.12 <    2
   1  12  11    16.18    11.57  40.88 <    2
  -4  13  11   130.17    73.98  36.93 <    2
  -1  13  11     3.27   -40.05  41.75 <    2
   1  13  11    41.97    78.99  53.69 <    2
  -4  14  11    38.74   -23.10  42.90 <    2
  -1  14  11   224.68   190.88  61.23 o    2
   1  14  11   235.46   192.92  58.57 o    2
  -8   0  12     7.21    18.25  70.06 <    2
  -6   0  12     1.44    11.80  41.73 <    2
  -4   0  12   328.15   276.30  46.17 o    2
  -2   0  12    12.10    12.40  56.68 <    2
   2   0  12   233.82   221.34  52.90 o    2
   4   0  12   531.95   547.91  71.07 o    2
  -9   1  12    40.87    28.86  60.80 <    2
  -7   1  12   148.07   109.29  33.77 o    2
  -6   1  12   212.93   241.87  30.57 o    2
  -4   1  12   293.98   295.23  31.08 o    2
  -1   1  12   437.83   468.89  35.63 o    2
   1   1  12   181.91   196.91  24.15 o    2
   4   1  12   137.18   106.99  44.45 <    2
  -9   2  12    48.72    41.89  59.32 <    2
  -7   2  12     1.47    25.03  41.72 <    2
  -6   2  12     0.01     0.73  28.85 <    2
  -4   2  12     0.15    11.46  28.41 <    2
  -1   2  12   390.75   381.53  27.37 o    2
   1   2  12   195.90   197.66  24.07 o    2
   4   2  12    14.27    21.08  34.12 <    2
  -9   3  12   141.05   124.87  61.07 <    2
  -7   3  12   412.48   438.12  63.43 o    2
  -6   3  12    44.07    23.05  33.15 <    2
  -4   3  12   132.99   115.75  28.91 o    2
  -1   3  12   681.22   707.61  37.74 o    2
   1   3  12   345.60   332.30  32.71 o    2
   4   3  12     0.06   -13.51  44.45 <    2
  -7   4  12    39.16    69.54  59.05 <    2
  -6   4  12     5.35    85.92  35.03 <    2
  -4   4  12    54.22    55.55  28.06 <    2
  -1   4  12     8.37    13.80  27.02 <    2
   1   4  12    19.42    34.40  25.25 <    2
   4   4  12   364.44   361.73  68.46 o    2
  -7   5  12     0.85   -40.07  43.53 <    2
  -6   5  12   380.12   424.53  48.26 o    2
  -4   5  12   799.43   816.01  34.31 o    2
  -1   5  12     5.27    -8.34  26.75 <    2
   1   5  12     0.04    35.63  25.25 <    2
   4   5  12   119.61   110.91  60.76 <    2
  -7   6  12     1.91    23.13  43.24 <    2
  -6   6  12     3.67    20.78  43.71 <    2
  -4   6  12     3.51   -11.14  28.48 <    2
  -1   6  12   380.87   380.36  29.87 o    2
   1   6  12   172.15   204.90  26.70 o    2
   4   6  12    39.37    59.14  61.35 <    2
  -7   7  12   329.42   346.76  47.92 o    2
  -6   7  12     7.28    94.12  63.47 <    2
  -4   7  12    12.91    -2.07  28.44 <    2
  -1   7  12   380.03   345.02  35.23 o    2
   1   7  12   313.12   394.49  28.26 o    2
   4   7  12    33.38     2.43  59.51 <    2
  -7   8  12    29.68    68.23  44.79 <    2
  -6   8  12    25.45    72.00  63.47 <    2
  -4   8  12    71.07    67.21  30.30 <    2
  -1   8  12    22.34    63.18  31.24 <    2
   1   8  12    81.91   101.08  30.64 o    2
  -7   9  12    36.21     4.69  44.67 <    2
  -6   9  12   298.65   357.01  49.61 o    2
  -4   9  12   487.38   447.36  38.87 o    2
  -1   9  12    61.78    66.04  32.90 <    2
   1   9  12    33.09     8.94  38.58 <    2
  -6  10  12     0.32   -45.00  62.75 <    2
  -4  10  12    56.40    37.60  31.33 <    2
  -1  10  12    80.14    64.50  32.65 <    2
   1  10  12   123.44   128.43  42.27 o    2
  -6  11  12    34.62    19.03  64.82 <    2
  -4  11  12    60.14    86.75  37.01 <    2
  -1  11  12   172.86   207.69  35.32 o    2
   1  11  12    96.11    86.61  42.95 <    2
  -4  12  12    21.93    60.21  44.03 <    2
  -1  12  12   131.14   104.97  61.68 <    2
   1  12  12   148.72   106.26  56.50 <    2
  -4  13  12   138.08   102.20  63.84 <    2
  -5   0  13   201.78   210.02  49.03 o    2
  -1   0  13   296.44   331.41  43.06 o    2
   1   0  13     0.01    20.41  38.96 <    2
  -7   1  13   135.64   134.79  47.26 <    2
  -6   1  13    79.87    62.73  36.43 <    2
  -4   1  13   160.69   143.00  32.05 o    2
  -1   1  13   360.64   406.78  31.67 o    2
   1   1  13   240.27   229.93  30.09 o    2
  -7   2  13    28.66    33.33  61.62 <    2
  -6   2  13    54.85    86.33  36.82 <    2
  -4   2  13    68.26    72.88  30.39 <    2
  -1   2  13    33.98    16.23  28.22 <    2
   1   2  13    16.35     1.65  24.30 <    2
  -7   3  13    51.00    35.62  62.24 <    2
  -6   3  13   167.60   152.79  37.97 o    2
  -4   3  13   382.38   306.29  43.80 o    2
  -1   3  13   169.91   188.24  26.31 o    2
   1   3  13    66.23    81.21  25.43 o    2
  -7   4  13    42.84   -48.49  62.03 <    2
  -6   4  13    55.43    49.89  37.11 <    2
  -4   4  13    56.86   114.40  31.43 o    2
  -1   4  13    32.83    48.87  28.73 <    2
   1   4  13    20.91    47.99  26.81 <    2
  -7   5  13   102.55    82.51  63.38 <    2
  -6   5  13     1.66    32.32  37.20 <    2
  -4   5  13     5.34    21.35  30.53 <    2
  -1   5  13   423.09   446.74  33.08 o    2
   1   5  13   380.95   360.75  34.11 o    2
  -7   6  13    77.11    99.56  63.04 <    2
  -6   6  13    13.12    56.84  46.70 <    2
  -4   6  13    23.51    24.37  27.11 <    2
  -1   6  13    36.59    54.70  29.74 <    2
   1   6  13     3.21    37.83  31.45 <    2
  -7   7  13    14.13    19.51  63.99 <    2
  -6   7  13   275.48   298.48  74.45 o    2
  -4   7  13   292.44   246.73  38.66 o    2
  -1   7  13     4.92     8.93  33.98 <    2
   1   7  13    12.86    26.45  31.66 <    2
  -7   8  13     0.02   -30.55  63.27 <    2
  -4   8  13   138.06   178.47  33.08 o    2
  -1   8  13     0.85     4.04  34.58 <    2
   1   8  13    16.64    14.72  40.33 <    2
  -4   9  13    33.67    55.67  46.85 <    2
  -1   9  13   301.31   282.08  37.21 o    2
   1   9  13   294.86   255.54  44.30 o    2
  -4  10  13     7.19    -5.03  63.76 <    2
  -1  10  13    57.03    32.53  42.41 <    2
   1  10  13     4.36   -14.18  56.64 <    2
  -4   0  14   179.82   243.59  47.67 o    2
  -2   0  14   310.49   399.65  67.17 o    2
   2   0  14    84.58    75.50  71.27 <    2
  -6   1  14    26.71    22.58  62.51 <    2
  -4   1  14    61.77   100.63  33.56 <    2
  -1   1  14     8.11    40.34  31.35 <    2
   1   1  14    84.77    67.08  30.71 <    2
  -6   2  14     7.95    55.73  64.58 <    2
  -4   2  14    54.78    50.02  32.77 <    2
  -1   2  14   128.76    99.57  31.40 o    2
   1   2  14    79.59   154.42  31.73 o    2
  -4   3  14    10.56    32.73  32.18 <    2
  -1   3  14    21.78    29.17  30.61 <    2
   1   3  14   126.79   120.83  27.81 o    2
  -4   4  14    86.72   129.98  33.96 o    2
  -1   4  14     4.74    18.61  27.53 <    2
   1   4  14    47.36    64.89  26.97 <    2
  -4   5  14    72.28    55.96  33.50 <    2
  -1   5  14     1.38    14.92  30.99 <    2
   1   5  14    17.69    28.95  33.96 <    2
  -4   6  14    95.76   139.26  50.07 <    2
  -1   6  14    23.06    17.11  31.29 <    2
   1   6  14    28.09    49.63  34.02 <    2
  -4   7  14     8.86    47.34  68.07 <    2
  -1   7  14   221.73   240.34  39.05 o    2
   1   7  14   214.27   133.17  44.48 <    2
  -1   8  14    54.63    58.32  67.13 <    2
   1   8  14    79.18   121.78  59.73 <    2
  -1   9  14     2.31    79.83  67.44 <    2
  -1   0  15    62.28   132.76  67.76 <    2
   1   0  15   103.70    87.61  65.40 <    2
  -1   1  15    51.25    88.99  48.59 <    2
   1   1  15     7.96   -35.40  64.70 <    2
  -1   2  15    26.12    51.94  47.19 <    2
   1   2  15     1.77   -40.39  63.56 <    2
  -1   3  15    10.88     4.94  66.70 <    2
  -1   4  15   197.49   225.57  70.49 o    2
  -1   5  15    19.29    18.27  67.58 <    2
  -1   6  15   189.65   234.99  70.90 o    2
   0   0   2    25.04    53.28   6.77 o    1
   0   0   4 11661.90 12003.30  32.41 o    1
   0   0   6 14612.40 14478.60  57.14 o    1
   0   0   8   150.78   153.45  16.22 o    1
   0   0 -10  5366.68  5398.51  57.35 o    1
   0   0 -12   538.61   604.80  45.08 o    1
   0   0 -14   540.37   634.13  52.41 o    1
   0  -1   2  1192.15  1725.68  13.09 o    1
   0  -1  -3  8507.74  8859.33  20.28 o    1
   0   1  -4  5945.39  6198.00  17.99 o    1
   0  -1  -5   455.29   509.80   8.82 o    1
   0  -1   6  3288.07  3188.33  19.90 o    1
   0  -1  -7  3452.90  3447.89  22.45 o    1
   0   1  -8  3875.58  3771.61  38.25 o    1
   0  -1   9  1162.87  1139.83  28.84 o    1
   0  -1 -10    92.37   101.86  20.93 o    1
   0   1 -11   148.00   158.11  22.14 o    1
   0  -1 -12   502.48   501.32  27.09 o    1
   0  -1 -13   605.73   594.94  33.43 o    1
   0  -1 -14   731.53   714.96  36.70 o    1
   0   1  15    35.63     6.39  46.32 <    1
   0   2  -1  2080.34  2621.75  12.73 o    1
   0   2   2   513.77   499.56  10.08 o    1
   0  -2  -3  7002.14  6596.32  19.48 o    1
   0   2   4  1468.22  1479.57  10.85 o    1
   0   2  -5 12782.00 13318.50  31.82 o    1
   0  -2   6  1290.19  1248.33  15.55 o    1
   0   2   7  1950.95  2029.15  22.91 o    1
   0  -2  -8   113.51   119.01  15.73 o    1
   0   2  -9  2833.80  2859.98  37.47 o    1
   0   2  10   258.91   247.20  24.29 o    1
   0   2 -11  2288.25  2243.61  39.22 o    1
   0  -2 -12    12.02     5.75  23.56 <    1
   0  -2 -13    29.36    46.18  24.83 <    1
   0  -2  14    87.09   128.23  31.07 o    1
   0  -2  15   713.40   787.98  56.23 o    1
   0  -3   1 35532.00 38718.60 201.88 o    1
   0   3  -2  1980.44  1939.55  15.32 o    1
   0  -3   3 53323.80 53624.60 238.72 o    1
   0  -3  -4  2391.96  2165.76  13.55 o    1
   0   3   5    47.22    58.53   7.20 o    1
   0  -3  -6   478.17   459.05  11.91 o    1
   0   3  -7  9060.99  9100.13  36.05 o    1
   0   3  -8  1371.91  1254.36  18.90 o    1
   0   3   9  2467.20  2519.58  28.64 o    1
   0   3  10    80.34    53.34  23.17 <    1
   0   3 -11   395.55   382.26  27.66 o    1
   0  -3  12   102.73    99.83  26.73 o    1
   0  -3 -13  1464.76  1680.03  36.95 o    1
   0  -3 -14    91.42    93.22  27.76 o    1
   0   3  15    13.11    -4.51  65.33 <    1
   0   4   0 32016.50 35008.70 312.89 o    1
   0   4   1  5753.49  5811.44  19.86 o    1
   0  -4  -2  7047.93  7422.46  20.64 o    1
   0  -4  -3   311.14   290.76   6.53 o    1
   0  -4  -4  8124.90  8254.68  24.49 o    1
   0   4  -5   598.32   627.89  10.91 o    1
   0  -4   6  8637.59  9118.34  32.58 o    1
   0  -4   7    62.61    30.90  11.17 <    1
   0   4  -8     3.48    29.07  12.58 <    1
   0  -4  -9   414.54   409.17  18.54 o    1
   0   4  10  2574.90  2644.85  30.66 o    1
   0  -4 -11   702.53   668.29  30.34 o    1
   0  -4  12   333.42   307.17  29.53 o    1
   0   4  13    26.48    40.74  28.34 <    1
   0   4 -14   131.77   146.91  31.16 o    1
   0   4  15   179.54   113.20  45.71 <    1
   0   5  -1  1612.72  1520.06  13.56 o    1
   0  -5  -2 23119.60 22910.20  50.98 o    1
   0  -5  -3   118.48   155.93   7.25 o    1
   0  -5  -4   684.98   670.87  10.31 o    1
   0  -5  -5   368.41   397.84  10.59 o    1
   0   5   6  2849.68  2546.77  21.17 o    1
   0   5  -7   111.31   116.58  11.14 o    1
   0   5   8  6144.96  6209.51  34.15 o    1
   0  -5   9   184.13   199.68  17.02 o    1
   0  -5 -10   369.24   341.61  25.71 o    1
   0  -5 -11    22.86     3.58  25.75 <    1
   0  -5 -12  2213.86  2367.62  43.60 o    1
   0   5  13    45.94    54.31  32.48 <    1
   0  -5 -14   508.83   532.84  39.77 o    1
   0  -5  15    75.09   135.00  64.47 <    1
   0   6   0  4775.88  4734.71  39.49 o    1
   0  -6   1  5511.19  5538.78  24.03 o    1
   0  -6   2  9129.64 10088.40  31.30 o    1
   0  -6  -3   146.16   194.25   7.23 o    1
   0   6   4 22666.00 23125.20  72.46 o    1
   0   6  -5  3261.42  2776.04  31.80 o    1
   0   6  -6  3271.76  3070.14  22.97 o    1
   0   6   7  1150.07  1055.85  18.10 o    1
   0  -6  -8   293.44   282.04  18.01 o    1
   0  -6  -9  1022.97   988.49  23.29 o    1
   0  -6 -10  1350.16  1452.24  37.65 o    1
   0   6  11  1448.58  1394.97  40.88 o    1
   0  -6 -12   208.56   232.63  32.94 o    1
   0   6 -13     6.36    -1.79  32.45 <    1
   0  -6  14   325.42   396.08  33.33 o    1
   0  -7  -1  3610.10  3443.70  21.11 o    1
   0   7   2   666.57   652.83  12.59 o    1
   0  -7  -3 32214.00 36200.50 107.40 o    1
   0  -7   4   268.21   433.99   8.88 o    1
   0  -7   5   368.91   375.53  14.02 o    1
   0  -7  -6     1.52   -17.66  19.18 <    1
   0   7  -7  4973.99  4786.58  28.10 o    1
   0  -7  -8     6.03    13.52  22.94 <    1
   0  -7  -9  1983.26  2046.72  29.39 o    1
   0   7 -10     1.82    -3.04  25.81 <    1
   0  -7 -11   210.57   266.48  31.56 o    1
   0   7 -12   246.16   192.71  32.51 o    1
   0  -7 -13   801.04   746.37  34.34 o    1
   0   7 -14    50.07    18.93  42.30 <    1
   0  -8   0  7897.78  8222.06  57.30 o    1
   0   8   1  7225.88  6760.74  32.87 o    1
   0  -8   2   232.51   184.73  12.63 o    1
   0   8  -3  2093.71  2142.06  18.96 o    1
   0  -8   4  3097.25  2885.52  17.15 o    1
   0  -8   5  6399.82  5865.50  24.12 o    1
   0  -8   6  4508.04  4373.16  31.10 o    1
   0   8   7   156.23   196.30  19.31 o    1
   0   8  -8    28.31    43.69  23.43 <    1
   0   8   9  1214.55  1124.09  25.13 o    1
   0   8 -10   613.73   533.05  26.79 o    1
   0   8  11  2212.26  2210.33  38.90 o    1
   0   8  12   320.08   313.22  28.53 o    1
   0   8 -13   104.21   154.91  34.67 o    1
   0   8 -14    20.24    -1.84  60.98 <    1
   0  -9   1  1701.74  1550.20  20.11 o    1
   0   9  -2  3723.96  3507.35  27.16 o    1
   0  -9   3  2402.23  2597.72  22.17 o    1
   0  -9   4  1420.17  1340.51  12.31 o    1
   0  -9  -5   601.20   567.11  11.20 o    1
   0  -9   6   722.28   744.47  18.30 o    1
   0  -9   7   866.45   910.35  20.51 o    1
   0   9  -8  4169.88  4100.66  41.15 o    1
   0  -9  -9    88.82   121.97  21.21 o    1
   0   9  10   241.16   242.29  25.06 o    1
   0   9  11   317.78   338.29  32.36 o    1
   0   9  12   806.37   871.33  39.64 o    1
   0  -9 -13   165.43   174.10  43.83 o    1
   0  10   0 18481.90 18759.10  95.36 o    1
   0  10   1   853.89   904.95  19.31 o    1
   0  10  -2  3591.37  3533.24  29.28 o    1
   0 -10   3    28.53    62.05  13.06 o    1
   0  10  -4  6721.53  6671.83  36.66 o    1
   0 -10   5   145.91   160.58   8.96 o    1
   0  10   6  4783.92  4775.37  31.49 o    1
   0 -10  -7   371.82   432.69  17.61 o    1
   0 -10   8   231.37   266.76  22.28 o    1
   0 -10   9    27.71    27.09  20.98 <    1
   0 -10 -10  1599.71  1582.45  33.83 o    1
   0  10 -11   229.44   221.18  31.68 o    1
   0 -10 -12   201.48   254.24  42.68 o    1
   0  10 -13   111.50    57.48  57.53 <    1
   0  11   1  2634.95  2538.98  27.19 o    1
   0 -11   2  3102.80  2966.60  29.21 o    1
   0 -11   3 10389.60 10373.70  41.90 o    1
   0 -11   4   598.22   602.87  17.04 o    1
   0  11   5   372.79   325.42  13.47 o    1
   0 -11   6  1061.27  1080.36  17.41 o    1
   0  11   7  2433.72  2294.68  33.06 o    1
   0  11  -8   894.81   889.94  26.56 o    1
   0  11   9  1411.78  1386.21  31.66 o    1
   0  11 -10    10.15    13.64  27.97 <    1
   0  11 -11    78.84    42.79  39.51 <    1
   0 -11 -12   389.97   455.36  46.54 o    1
   0  11 -13   493.78   545.59  69.52 o    1
   0  12   0  1049.40   990.85  14.94 o    1
   0  12   1  1112.59  1072.86  23.01 o    1
   0 -12   2  1035.05  1064.64  22.60 o    1
   0 -12  -3   204.30   223.70  15.25 o    1
   0  12   4     1.43    -1.80  14.00 <    1
   0 -12   5  4679.42  4625.48  30.78 o    1
   0  12   6    86.07    88.77  19.81 o    1
   0  12  -7   416.14   420.44  22.67 o    1
   0 -12   8   232.61   244.91  23.56 o    1
   0 -12  -9   919.47  1061.89  34.43 o    1
   0  12 -10     8.42     1.21  28.25 <    1
   0 -12 -11  1059.78   948.48  52.41 o    1
   0  12 -12    60.11   -16.79  54.70 <    1
   0 -13   1  5262.19  5034.94  38.82 o    1
   0  13   2  1484.82  1467.27  25.92 o    1
   0 -13  -3  3009.59  3050.26  27.84 o    1
   0  13   4   842.58   771.61  19.40 o    1
   0 -13  -5     0.97   -14.24  19.68 <    1
   0  13  -6   151.19   156.89  21.01 o    1
   0 -13  -7  2275.27  2330.27  35.64 o    1
   0 -13  -8  1047.39   970.06  29.16 o    1
   0  13  -9   393.02   381.72  30.56 o    1
   0 -13 -10   374.95   351.06  42.93 o    1
   0 -13 -11   438.35   344.70  46.52 o    1
   0  13 -12   173.46   115.44  58.31 <    1
   0  14   0  9952.51  9832.11  84.36 o    1
   0 -14   1   295.45   300.04  20.38 o    1
   0  14   2  1541.81  1491.42  29.27 o    1
   0  14  -3    43.18    59.28  15.38 o    1
   0 -14  -4  2504.25  2452.73  35.32 o    1
   0  14   5   166.50   175.25  21.88 o    1
   0  14   6  2941.45  3049.38  39.54 o    1
   0 -14   7    58.08    55.81  22.36 <    1
   0 -14   8     0.50    11.21  21.72 <    1
   0 -14  -9   293.56   315.80  42.40 o    1
   0 -14 -10  1270.20  1253.30  55.31 o    1
   0  14 -11     2.31     0.54  53.36 <    1
   0  15   1    14.34    16.79  17.19 <    1
   0 -15  -2   871.48   851.39  24.60 o    1
   0 -15  -3  1177.05  1151.58  22.46 o    1
   0 -15   4   914.11   905.70  28.39 o    1
   0 -15  -5   227.71   239.91  23.78 o    1
   0 -15   6   753.15   797.43  28.40 o    1
   0  15  -7    76.73    77.49  22.58 o    1
   0  15  -8  1076.20  1019.67  50.56 o    1
   0  15  -9   418.11   406.13  44.15 o    1
   0  15 -10     0.48     3.51  53.27 <    1
   0 -16   0  1766.43  1791.00  39.97 o    1
   0 -16   1   932.39   895.67  23.69 o    1
   0  16   2    55.47    63.74  20.78 o    1
   0  16   3    46.44    66.97  23.22 <    1
   0 -16   4  1098.76  1160.37  31.30 o    1
   0  16   5  2054.51  1946.65  35.87 o    1
   0 -16  -6   277.61   344.70  25.43 o    1
   0  16  -7   307.29   227.37  40.78 o    1
   0  16  -8   218.92   191.53  42.03 o    1
   0  16  -9   345.61   283.28  57.33 o    1
   0  16 -10   349.80   363.65  63.44 o    1
   0  17  -1  1338.71  1317.41  27.32 o    1
   0  17   2     0.14    19.09  21.21 <    1
   0 -17  -3  3079.81  2984.29  42.14 o    1
   0  17   4   136.46   124.83  23.96 o    1
   0  17   5    62.54   103.26  23.71 o    1
   0 -17  -6    19.74    44.21  39.00 <    1
   0  17  -7  1267.32  1297.51  55.42 o    1
   0  17  -8    76.15    25.99  52.67 <    1
   0  17  -9   405.93   420.65  62.92 o    1
   0 -18   0  1908.75  1696.65  42.72 o    1
   0  18   1   471.98   493.44  23.59 o    1
   0  18   2   139.07   145.18  20.82 o    1
   0  18  -3    91.08   117.91  25.31 o    1
   0 -18   4   245.31   269.94  32.56 o    1
   0  18  -5   239.92   271.41  32.85 o    1
   0 -18  -6  1150.79  1154.51  53.57 o    1
   0  18  -7    25.15    30.85  52.36 <    1
   0  18  -8    18.61    28.48  55.65 <    1
   0 -19   1    28.85    47.23  21.37 <    1
   0 -19  -2   938.24   985.63  27.92 o    1
   0  19  -3   129.38   190.49  28.07 o    1
   0 -19   4   299.63   271.59  42.33 o    1
   0  19  -5   266.93   224.91  43.87 o    1
   0  19  -6   202.74   203.29  57.20 o    1
   0  20   0   789.69   729.81  38.94 o    1
   0  20   1   108.54   142.65  23.36 o    1
   0 -20   2   192.04   231.95  26.79 o    1
   0  20  -3    36.76    47.52  28.94 <    1
   0  20  -4   663.33   648.73  49.78 o    1
   0  20  -5   202.16   202.72  58.13 o    1
   0  21  -1   504.91   561.57  39.82 o    1
   0  21  -2   139.58   190.71  37.07 o    1
   0  21  -3   915.12   832.36  72.72 o    1
  -1 -12   7  1140.65  1148.18  52.73 o    1
   1  14  -7   339.33   297.16  64.15 o    1
  -1  14  -7   660.26   485.88  74.02 o    1
  -1  14  -8   477.74   268.76  77.10 o    1
   1  15  -7  1172.02  1036.08  77.31 o    1
  -1 -15   6     6.58    52.83  51.87 <    1
  -1  15  -7  1074.84  1028.97  85.93 o    1
  -1  15  -8   235.25    69.37  74.77 <    1
   1  16  -9   287.42   315.07  76.32 o    1
   1  16  -7   555.34   516.94  72.83 o    1
   1  16  -5   591.88   588.06  69.89 o    1
  -1  16  -5   808.55   723.25  78.19 o    1
  -1  16  -6   925.22   827.09  83.37 o    1
  -1  16  -7     4.08   -77.68  73.01 <    1
  -1  16  -8   217.92   169.77  79.19 <    1
   1  17  -9   360.74   209.33  77.56 <    1
   1  17  -8   712.05   643.00  80.40 o    1
   1  17  -7   228.77   168.62  69.88 <    1
   1  17  -6   365.23   379.76  70.99 o    1
   1  17  -5   279.73   241.72  67.49 o    1
   1  17  -4   633.42   580.57  69.42 o    1
   1  17  -2  1908.63  1790.18  83.46 o    1
   1  17   0    93.05    94.71  65.46 <    1
   1  17   1  1147.72  1172.19  79.14 o    1
  -1  17  -6   388.51   488.24  80.61 o    1
   1  18  -8   149.17    36.54  74.26 <    1
   1  18  -7   398.90   279.15  75.07 o    1
   1  18  -6   335.88   299.75  72.35 o    1
   1  18  -4   450.66   420.75  71.17 o    1
   1  18  -3    18.34   -20.62  63.71 <    1
   1  18  -2   467.94   415.41  70.85 o    1
   1  18  -1  1015.26  1028.17  77.81 o    1
   1  18   1   785.66   793.64  77.79 o    1
  -1  18  -3   274.98   202.04  74.49 <    1
  -1  18  -6   429.71   433.46  84.41 o    1
   1  19  -7   371.07   361.00  76.65 o    1
   1  19  -6   187.74   145.56  74.31 <    1
   1  19  -4   478.84   455.82  74.13 o    1
   1  19  -3   595.57   499.86  75.40 o    1
   1  19  -2   109.96   118.77  68.22 <    1
   1  19  -1   217.27   289.15  70.67 o    1
   1  19   0   130.25   172.57  71.03 <    1
  -1  19  -2   366.48   299.43  80.31 o    1
  -1  19  -5   146.37   143.63  78.58 <    1
   1  20  -5   845.76   786.46  83.23 o    1
   1  20  -4   234.96   228.96  75.51 o    1
   1  20  -3   114.72   177.04  72.52 <    1
   1  20  -2   377.71   341.92  77.24 o    1
   1  20  -1   437.83   532.28  77.13 o    1
   1  20   0   291.45   362.80  78.17 o    1
  -1  20  -1   527.84   421.50  82.61 o    1
   1  21  -3   268.52   288.38  63.01 o    1
   1  21  -2   581.80   468.14  75.50 o    1
   1  21  -1   197.79   300.07  77.73 o    1
   2  -1 -15   184.16   172.58  57.22 o    1
   2   1 -14   714.03   691.09  43.70 o    1
   2  -1 -13   384.33   392.42  30.06 o    1
  -2  -1  12   551.10   536.40  31.84 o    1
   2   1 -11   757.82   814.85  32.64 o    1
  -2  -1  10   109.57   132.06  21.65 o    1
  -2  -1   9  2882.66  2779.12  30.18 o    1
   2   1  -8  4581.73  4454.93  36.47 o    1
   2   1  -7  2845.68  2913.19  28.15 o    1
   2  -1  -6  2761.49  2790.26  21.17 o    1
   2   1  -5  4894.98  4860.20  38.07 o    1
  -2  -1   4  1053.41  1220.93  30.07 o    1
  -2  -1   3 15436.70 16439.60  96.53 o    1
   2   1   2 18491.50 18897.30  91.85 o    1
  -2  -1  -3   759.10   808.83  31.21 o    1
  -2  -1  -4  7396.58  7942.20  62.58 o    1
  -2   1  -5  2317.63  2332.14  36.72 o    1
  -2   1  -6  1903.16  1921.35  38.07 o    1
   2   1   7  3786.23  3757.87  30.06 o    1
  -2  -1  -8  4138.61  4255.33  50.58 o    1
  -2  -1  -9   179.34   145.29  50.14 <    1
  -2   1 -10   783.46   794.71  46.37 o    1
  -2  -1 -11   320.30   433.87  49.06 o    1
   2  -1  12   510.81   615.57  44.82 o    1
   2   1  13   582.56   665.75  48.62 o    1
   2   1  14   293.69   376.35 104.31 o    1
   2   2 -15   539.38   621.76  51.39 o    1
   2  -2 -14   119.27   113.12  35.51 o    1
  -2  -2  13   112.07   143.51  31.86 o    1
   2   2 -12  1553.40  1612.67  34.77 o    1
  -2  -2  11  1658.78  1810.94  37.14 o    1
   2   2 -10   413.86   414.99  25.35 o    1
   2   2  -9  2457.33  2553.26  32.69 o    1
   2   2  -8  2149.78  2175.10  22.63 o    1
   2  -2  -7   969.48  1007.84  17.06 o    1
   2   2  -6  5579.51  5236.13  23.24 o    1
   2  -2  -5 10043.40 10569.40  32.92 o    1
   2   2  -4  1192.99  1340.09  15.32 o    1
  -2  -2   3  3889.91  4222.92  56.60 o    1
  -2  -2  -2  2289.60  2442.53  34.06 o    1
  -2  -2  -3  1103.67  1177.19  32.12 o    1
   2  -2   4  5905.64  5917.12  56.19 o    1
  -2  -2  -5  8924.38  8776.97  50.71 o    1
  -2  -2  -6   585.84   611.87  32.99 o    1
  -2   2  -7  3139.84  3288.64  43.59 o    1
   2  -2   8  1431.40  1616.75  34.43 o    1
   2   2   9   647.55   684.31  32.90 o    1
   2   2  10  1059.89  1067.47  41.08 o    1
  -2  -2 -11  2508.96  2634.16  53.80 o    1
   2   2  12    78.09    72.19  40.10 <    1
   2  -2  13    73.99   108.17  44.10 <    1
   2   2  14   326.81   415.62  98.81 o    1
  -2  -3  15    39.84    33.69  49.98 <    1
  -2   3  14   569.35   587.34  42.31 o    1
  -2   3  13   887.92   932.22  40.88 o    1
  -2   3  12   271.50   297.46  29.92 o    1
  -2  -3  11   795.90   858.18  29.88 o    1
   2  -3 -10   602.23   566.87  26.87 o    1
   2  -3  -9  1206.83  1218.09  28.47 o    1
   2   3  -8  1611.56  1664.61  25.27 o    1
   2  -3  -7  3879.26  3890.47  26.82 o    1
  -2   3   6   380.99   368.44  14.69 o    1
  -2   3   5  1254.11  1354.48  14.14 o    1
  -2   3   4  3852.75  3928.93  24.98 o    1
   2  -3   2  9185.22  9895.48  56.46 o    1
  -2  -3  -3  5874.81  5951.83  43.41 o    1
   2  -3   4  1626.23  1841.53  32.85 o    1
  -2   3  -5   266.03   254.46  27.61 o    1
  -2  -3  -6  2278.79  2288.41  35.83 o    1
  -2   3  -7  2378.62  2399.25  46.59 o    1
  -2   3  -8  1284.51  1337.10  38.29 o    1
   2   3   9   850.28   841.31  37.92 o    1
  -2   3 -10   626.90   658.49  39.59 o    1
   2  -3  11   249.52   326.29  36.55 o    1
   2  -3  12   560.23   647.35  45.07 o    1
  -2   3 -13   730.41   802.07  49.92 o    1
   2   3  14    50.66    84.22  95.65 <    1
   2   4 -15   108.73   151.92  49.03 o    1
  -2  -4  14   218.95   233.76  41.79 o    1
   2  -4 -13   275.85   270.90  36.05 o    1
  -2   4  12   220.04   266.20  32.09 o    1
   2  -4 -11   808.43   829.33  29.67 o    1
   2  -4 -10  2342.15  2457.09  34.24 o    1
   2  -4  -9   630.47   611.73  27.74 o    1
  -2   4   8  1164.23  1209.05  25.63 o    1
   2   4  -7  1418.53  1321.91  23.46 o    1
  -2   4   6  6248.49  6093.02  30.61 o    1
   2  -4  -5  4439.73  4240.67  21.34 o    1
  -2   4   4  7305.39  6977.89  36.77 o    1
  -2   4  -2  4143.40  4058.91  42.27 o    1
  -2  -4  -3  4344.70  4402.99  47.63 o    1
  -2  -4  -4  3778.03  3903.44  50.58 o    1
  -2  -4  -5  6465.88  6552.48  54.45 o    1
  -2   4  -6  2325.76  2188.39  25.26 o    1
  -2   4  -7  1136.67  1264.49  36.82 o    1
   2   4   8   366.39   391.01  39.50 o    1
   2  -4   9  1505.45  1488.25  46.40 o    1
  -2   4 -10  1028.31  1141.31  42.01 o    1
   2   4  11   344.76   372.71  41.03 o    1
   2  -4  12   388.10   415.90  38.50 o    1
  -2   4 -13   129.75   101.83  45.72 <    1
   2   4  14    98.31    72.06  96.32 <    1
  -2  -5  15   238.13   248.14  59.92 o    1
  -2  -5  14   341.34   393.95  41.13 o    1
   2   5 -13   307.93   332.90  42.27 o    1
  -2  -5  12  1049.85  1082.86  36.45 o    1
  -2  -5  11   281.74   267.54  26.32 o    1
  -2  -5  10   451.67   437.89  25.13 o    1
   2  -5  -9  3347.84  3242.35  39.90 o    1
  -2  -5   8  3990.39  3995.41  29.22 o    1
  -2  -5   7   607.64   588.17  18.58 o    1
  -2   5   6  3547.40  3520.46  23.36 o    1
  -2   5   5  4163.19  4232.78  32.26 o    1
  -2   5   4  3395.66  3515.38  30.24 o    1
   2  -5   2 11798.30 11929.60  67.48 o    1
   2  -5   3  2305.92  2544.63  42.23 o    1
  -2  -5  -4  6661.06  6715.17  64.78 o    1
  -2  -5  -5  2141.88  2370.63  50.00 o    1
  -2   5  -6   830.65   820.05  44.74 o    1
  -2   5  -7  2596.68  2407.83  23.23 o    1
  -2   5  -8  5168.53  5306.99  54.58 o    1
  -2   5  -9   280.10   285.65  34.45 o    1
  -2   5 -10   445.16   411.96  37.95 o    1
   2  -5  11   638.83   643.26  48.64 o    1
   2   5  12   502.33   562.85  44.82 o    1
  -2  -5 -13   209.77   234.20  40.92 o    1
   2   5  14   343.90   374.11 102.10 o    1
  -2  -6  15   196.34    79.80  85.91 <    1
   2   6 -14   475.42   532.04  46.45 o    1
   2   6 -13    40.89    67.63  40.84 <    1
   2  -6 -12   507.85   462.51  40.99 o    1
   2  -6 -11  1709.79  1863.83  42.56 o    1
  -2  -6  10   988.31  1037.90  28.39 o    1
   2  -6  -9   544.99   557.51  24.65 o    1
  -2   6   8  2247.78  2276.70  26.93 o    1
   2  -6  -7   684.81   671.87  18.33 o    1
   2   6  -6  3173.25  3091.88  23.18 o    1
   2   6  -5  5040.06  5089.12  34.60 o    1
  -2   6   4  8073.91  7633.91  86.58 o    1
   2  -6   2  2835.52  2678.57  56.92 o    1
  -2   6  -3  4725.69  4891.42  53.23 o    1
  -2   6  -4  5125.51  4991.11  59.33 o    1
  -2   6  -5  4481.54  4242.58  49.14 o    1
   2  -6   6   479.85   475.65  36.74 o    1
  -2  -6  -7  3200.73  3229.80  44.93 o    1
   2  -6   8   322.28   297.87  38.21 o    1
  -2  -6  -9   699.34   796.70  44.86 o    1
  -2  -6 -10  1773.03  1809.67  47.80 o    1
  -2   6 -11   761.39   726.73  42.51 o    1
   2   6  12    59.16    46.78  42.41 <    1
  -2  -6 -13   312.93   279.43  64.47 o    1
   2   7 -14   366.98   435.10  44.91 o    1
   2   7 -13   823.68   927.55  57.33 o    1
  -2  -7  12   156.65   171.29  39.52 o    1
  -2  -7  11   757.28   815.92  29.23 o    1
   2   7 -10   997.14   977.60  31.63 o    1
  -2   7   9   173.76   158.65  22.65 o    1
  -2   7   8   366.50   331.22  24.77 o    1
  -2  -7   7  5055.52  4962.64  26.00 o    1
  -2  -7   6   400.37   421.66  17.81 o    1
  -2   7   5   163.88   226.57  28.91 o    1
  -2   7   4  6166.35  5716.53  78.56 o    1
   2  -7   1   787.95   951.06  49.46 o    1
  -2   7  -3 10108.10  9599.54  72.79 o    1
  -2   7  -4    94.80    99.07  29.22 o    1
  -2   7  -5   233.85   248.95  32.09 o    1
   2   7   6  2961.39  2964.74  41.68 o    1
  -2  -7  -7   576.89   587.00  49.20 o    1
   2  -7   8   121.79   132.12  32.65 o    1
  -2  -7  -9  1557.81  1667.42  42.85 o    1
  -2   7 -10   443.15   363.00  45.92 o    1
  -2  -7 -11   163.07   171.62  39.78 o    1
   2   7  12   538.03   591.12  45.32 o    1
   2   7  13   584.09   686.81 101.40 o    1
   2  -8 -14    65.60   166.09  79.46 <    1
  -2  -8  13   120.97   110.17  42.68 <    1
   2   8 -12   653.00   649.42  43.97 o    1
   2   8 -11  1588.64  1615.60  47.02 o    1
   2  -8 -10   902.71   962.55  28.78 o    1
  -2  -8   9   525.29   574.81  22.05 o    1
  -2  -8   8   742.02   721.64  20.10 o    1
   2  -8  -7   271.43   302.10  16.42 o    1
   2  -8  -6  4925.66  4555.73  36.37 o    1
  -2   8   5  4365.17  4299.46  27.23 o    1
  -2   8   4   723.95   857.17  38.48 o    1
  -2  -8   3  1755.69  1870.80  39.56 o    1
  -2   8   1  7878.66  8014.41  68.37 o    1
   2  -8   0  6859.53  6767.52  88.82 o    1
   2  -8   1  5050.55  5247.10  81.44 o    1
   2  -8   2  1483.70  1593.52  58.18 o    1
   2  -8   3   459.74   478.18  48.76 o    1
  -2  -8  -4  2629.78  2385.70  44.26 o    1
   2  -8   5  6526.20  6557.20  77.63 o    1
  -2   8  -6   403.70   439.01  38.17 o    1
   2  -8   7  1203.60  1202.41  43.66 o    1
  -2  -8  -8   311.06   359.96  39.04 o    1
   2   8   9  1060.00  1141.76  41.66 o    1
   2   8  10  1125.15  1196.28  44.56 o    1
   2   8  11   856.81   839.84  49.95 o    1
   2  -8  12   157.61    97.15  39.22 <    1
   2   8  13    39.21   103.88  90.36 <    1
   2  -9 -14   279.66   440.84  86.33 o    1
   2  -9 -13   117.68   120.66  44.98 <    1
   2  -9 -12   505.76   455.59  52.88 o    1
   2  -9 -11   458.43   485.34  40.65 o    1
  -2  -9  10    85.25    62.60  28.45 <    1
   2   9  -9  1759.84  1922.35  45.28 o    1
   2   9  -8  3304.69  3166.36  29.05 o    1
  -2  -9   7  1209.94  1227.46  24.05 o    1
   2   9  -6  1675.23  1527.25  21.10 o    1
  -2  -9   5  3233.80  3119.05  41.01 o    1
  -2  -9   4  2940.03  2769.49  31.38 o    1
   2  -9  -3  3859.37  3737.79  45.69 o    1
  -2   9   1  1487.20  1417.44  35.00 o    1
   2  -9   0  1299.91  1243.71  36.59 o    1
   2  -9   1  3532.81  3460.16  74.24 o    1
  -2   9  -2  5332.93  5427.14  62.92 o    1
   2  -9   3  2715.87  2608.61  72.65 o    1
  -2   9  -4  5102.55  4824.06  66.73 o    1
  -2  -9  -5  1308.72  1230.25  39.93 o    1
  -2  -9  -6   867.34   811.08  39.51 o    1
  -2  -9  -7  2054.81  2063.82  48.81 o    1
  -2  -9  -8  2868.09  2777.92  52.41 o    1
  -2   9  -9    91.50    89.87  41.40 <    1
  -2   9 -10   563.00   622.12  46.61 o    1
   2   9  11   362.98   337.08  47.81 o    1
  -2  -9 -12   169.54   194.42  48.11 o    1
   2   9  13   225.91   260.38  94.86 <    1
   2 -10 -13   114.45   124.10  87.54 <    1
   2 -10 -12    29.15    60.17  45.23 <    1
   2 -10 -11   632.01   570.82  49.92 o    1
   2  10 -10   980.41   933.49  43.85 o    1
  -2 -10   9   103.76    88.68  29.74 <    1
   2  10  -8   749.93   694.69  30.11 o    1
  -2 -10   7  1684.12  1604.71  26.49 o    1
   2  10  -6  2419.93  2277.71  26.72 o    1
  -2  10   5  1330.66  1306.79  22.97 o    1
  -2  10   4  4915.02  4744.72  43.13 o    1
  -2 -10   3   371.87   368.19  32.21 o    1
  -2  10   1  3195.62  3318.92  40.18 o    1
  -2  10   0  5179.93  5124.81  62.55 o    1
   2 -10   1   859.28   985.77  57.34 o    1
  -2  10  -2   584.10   480.25  39.86 o    1
   2  10   3  2905.82  2481.67  56.29 o    1
   2 -10   4  1645.32  1680.05  47.76 o    1
   2 -10   5  2311.68  2260.82  46.22 o    1
   2 -10   6  2173.43  2509.52  64.21 o    1
  -2  10  -7   623.48   541.56  40.24 o    1
  -2 -10  -8    61.31    61.49  39.65 <    1
  -2  10  -9   576.57   573.27  42.54 o    1
   2  10  10   867.03   946.73  49.72 o    1
  -2  10 -11    34.88   140.44  46.63 o    1
   2  10  12   139.67   199.85  87.47 <    1
  -2  11  12   276.79   227.46  44.02 o    1
  -2  11  11    68.44    81.36  41.90 <    1
   2  11 -10   464.61   424.99  47.77 o    1
   2 -11  -9   954.48   972.99  51.67 o    1
   2 -11  -8   571.84   633.79  47.33 o    1
  -2  11   7  1451.02  1296.77  22.55 o    1
  -2  11   6   717.88   707.13  21.56 o    1
  -2  11   5   403.45   441.20  24.42 o    1
  -2  11   4  1210.77  1150.27  23.17 o    1
  -2 -11   3  4436.57  4570.85  71.87 o    1
   2  11  -1  1726.38  1709.26  48.00 o    1
   2 -11   0  1061.51   977.29  67.26 o    1
   2 -11   1  1853.00  1715.08  50.26 o    1
   2 -11   2  4564.48  5054.61  96.12 o    1
   2 -11   3  1839.73  1961.79  53.36 o    1
  -2 -11  -4   667.17   684.65  46.54 o    1
   2 -11   5   497.05   421.27  41.20 o    1
   2 -11   6  1098.61  1074.86  41.98 o    1
   2 -11   7   541.66   616.83  41.24 o    1
   2 -11   8  1022.66  1061.73  40.80 o    1
  -2  11  -9   714.73   700.27  37.69 o    1
   2  11  10    62.47   117.87  37.01 o    1
   2  11  11   199.91   241.70  41.45 o    1
   2  11  12   673.56   688.79  94.86 o    1
  -2  12  12   702.38   860.95  65.23 o    1
   2  12 -11   626.21   663.73  52.04 o    1
   2  12 -10   176.45   204.53  41.80 o    1
   2  12  -9  1413.89  1345.58  51.98 o    1
  -2  12   8   631.40   640.33  47.23 o    1
   2  12  -7   156.65   168.80  36.56 o    1
  -2  12   6  2219.73  2094.16  28.62 o    1
  -2  12   5  3849.91  3833.43  32.11 o    1
  -2 -12   4    16.10    32.31  28.52 <    1
  -2 -12   3   570.43   611.07  38.92 o    1
   2 -12  -2  3385.29  3472.42  40.84 o    1
   2 -12  -1  2024.02  2090.53  53.97 o    1
   2 -12   0  1300.40  1288.89  33.11 o    1
   2 -12   1  5514.54  5619.88  72.43 o    1
   2 -12   2   484.13   438.91  41.87 o    1
   2 -12   3    26.71    10.17  32.23 <    1
  -2  12  -4  2275.24  2736.84  60.10 o    1
  -2 -12  -5  3614.39  4316.06  70.17 o    1
   2 -12   6   112.67   113.31  30.80 o    1
  -2 -12  -7   903.18   977.03  45.97 o    1
   2 -12   8  1003.08  1024.14  40.56 o    1
   2  12   9   284.93   270.36  35.91 o    1
   2 -12  10   375.92   378.80  37.14 o    1
   2  12  11  1032.11  1028.28  59.22 o    1
  -2  13  12   211.82   189.87  90.22 <    1
   2 -13 -11   575.74   614.77  63.05 o    1
  -2  13  10   172.91   146.76  41.18 o    1
  -2  13   9   536.68   548.37  42.18 o    1
   2  13  -8  1419.83  1379.70  46.45 o    1
   2 -13  -7  1141.49  1041.86  42.14 o    1
  -2  13   6   203.85   258.14  26.47 o    1
  -2 -13   5  1052.41  1065.46  24.42 o    1
  -2 -13   4  1238.33  1219.62  26.18 o    1
  -2  13   3  2448.15  2414.75  31.38 o    1
  -2  13   2  1285.30  1309.43  33.50 o    1
   2 -13  -1  1661.31  1657.19  36.86 o    1
   2 -13   0  1053.44  1099.25  40.61 o    1
  -2  13  -1  1276.79  1246.08  41.29 o    1
   2 -13   2  2583.08  2632.81  58.90 o    1
   2 -13   3  1038.29  1091.22  49.63 o    1
   2  13   4  1587.76  1246.01  53.93 o    1
   2 -13   5   210.68   254.58  32.46 o    1
   2 -13   6   710.67   623.84  38.69 o    1
   2  13   7  1489.99  1601.72  64.63 o    1
  -2 -13  -8   770.05   751.34  47.29 o    1
   2 -13   9   133.52    74.35  36.41 <    1
  -2  13 -10   505.06   572.27  50.94 o    1
   2  13  11   178.17   207.83  86.18 <    1
  -2  14  11   219.62   250.16  86.19 <    1
  -2  14  10   869.69   943.79  48.80 o    1
  -2  14   9   227.88   239.38  41.35 o    1
   2 -14  -8    72.90   111.27  40.52 <    1
   2  14  -7   697.53   739.87  51.71 o    1
   2 -14  -6  1180.16  1169.43  42.69 o    1
   2  14  -5   490.36   533.58  28.57 o    1
   2 -14  -4  1999.86  1987.18  30.88 o    1
  -2 -14   3   611.15   576.77  29.61 o    1
   2 -14  -2   364.82   347.19  27.21 o    1
  -2  14   1  1180.57  1215.09  29.53 o    1
   2  14   0  1904.14  1865.66  39.37 o    1
  -2  14  -1   425.54   349.30  44.63 o    1
   2 -14   2   704.54   526.99  46.00 o    1
   2 -14   3  1366.34  1232.55  54.24 o    1
   2 -14   4   728.30   927.31  47.38 o    1
   2 -14   5   880.23   905.17  44.13 o    1
   2 -14   6  1144.52  1199.84  40.23 o    1
   2  14   7    54.23    32.63  33.83 <    1
  -2  14  -8   135.32   134.36  35.83 o    1
  -2 -14  -9   579.85   511.70  39.70 o    1
   2  14  10   342.40   313.54  81.14 o    1
  -2  15  11    65.11    98.40  75.56 <    1
  -2  15  10    80.40   113.49  82.59 <    1
   2 -15  -9   936.58  1026.88  47.71 o    1
  -2  15   8   812.66   828.47  44.25 o    1
   2  15  -7   335.82   341.38  39.67 o    1
   2  15  -6   751.01   811.89  47.42 o    1
   2 -15  -5   778.28   664.50  53.24 o    1
  -2  15   4   554.01   494.41  34.02 o    1
  -2  15   3  1386.93  1425.56  33.13 o    1
  -2  15   2  2105.47  1977.89  48.97 o    1
  -2  15   1   212.15   231.29  32.26 o    1
   2  15   0   215.27   192.80  29.99 o    1
   2 -15   1  1284.90  1098.16  54.86 o    1
  -2  15  -2  1893.95  1955.49  58.25 o    1
  -2  15  -3   668.75   551.05  45.92 o    1
   2 -15   4  1189.48  1228.93  51.87 o    1
  -2  15  -5   452.70   516.57  35.44 o    1
   2  15   6   279.09   245.56  38.99 o    1
  -2  15  -7   483.03   522.06  44.34 o    1
   2  15   8  1255.63  1558.25  54.90 o    1
   2 -15   9   126.70   158.25  48.46 o    1
   2  16  -8   616.78   623.78  52.03 o    1
   2 -16  -7   202.50   221.88  51.22 o    1
   2 -16  -6   737.74   756.27  49.69 o    1
   2  16  -5  1261.80  1081.51  57.19 o    1
  -2  16   4   378.47   410.93  32.48 o    1
  -2  16   3   158.36   192.66  28.47 o    1
  -2  16   2   816.82   858.86  29.21 o    1
   2  16  -1  1257.60  1368.99  41.82 o    1
   2 -16   0  1070.32  1027.44  34.99 o    1
  -2  16  -1  1359.60  1317.93  60.69 o    1
  -2  16  -2   117.53   153.04  42.70 o    1
   2 -16   3   227.21   216.23  34.70 o    1
   2  16   4   829.88   775.20  42.21 o    1
  -2  16  -5  1171.64  1357.98  62.41 o    1
  -2 -16  -6   150.67   199.14  35.91 o    1
  -2  16  -7   775.02   920.77  48.60 o    1
   2 -16   8   205.42   159.25  41.63 o    1
   2  17  -7   956.52   914.38  59.41 o    1
   2 -17  -6    28.70    64.38  53.39 <    1
   2  17  -5    52.68    -0.34  51.35 <    1
  -2  17   4   839.43   903.54  55.63 o    1
   2  17  -3  1011.76  1168.09  38.76 o    1
  -2  17   2   103.95   124.96  32.95 o    1
  -2  17   1   578.74   546.78  28.26 o    1
   2  17   0   345.66   317.85  28.99 o    1
  -2  17  -1   172.45   189.22  38.86 o    1
   2  17   2   608.54   625.09  49.38 o    1
  -2  17  -3  1260.16  1227.31  61.44 o    1
   2 -17   4    87.27    63.35  37.32 <    1
  -2  17  -5    37.69     2.67  59.47 <    1
   2 -17   6   620.15   679.06  41.21 o    1
   2  17   7   550.53   606.97  51.39 o    1
   2  18  -6   829.82   906.85  59.47 o    1
   2 -18  -5   307.52   301.18  52.38 o    1
   2  18  -4   201.47   223.98  33.78 o    1
   2  18  -3   427.50   351.83  35.40 o    1
   2 -18  -2   218.72   221.17  31.90 o    1
   2 -18  -1   632.49   645.06  41.18 o    1
   2  18   0   790.36   977.81  59.24 o    1
  -2  18  -1   345.91   432.64  53.09 o    1
  -2  18  -2   400.88   400.96  42.22 o    1
   2 -18   3   128.09   148.87  38.17 o    1
  -2  18  -4   196.98   174.69  41.26 o    1
  -2  18  -5   795.20   765.26  48.30 o    1
   2 -18   6   400.57   410.50  46.29 o    1
   2 -18   7   175.20   213.66  63.37 o    1
   2  19  -5   439.47   430.48  54.40 o    1
   2  19  -4   180.16   165.39  43.94 o    1
   2  19  -3   367.44   421.44  37.26 o    1
   2  19  -2  1028.38   938.94  62.82 o    1
  -2  19   1     6.26    46.88  33.74 <    1
  -2  19   0    10.23    32.37  41.15 <    1
   2 -19   1   614.55   629.71  47.65 o    1
  -2  19  -2   600.92   614.66  52.84 o    1
  -2  19  -3   150.79   167.73  44.58 o    1
   2 -19   4   637.03   680.16  46.10 o    1
   2 -19   5   251.11   226.74  55.92 o    1
   2 -19   6    61.19   138.85  85.79 <    1
   2  20  -4   338.47   343.83  80.77 o    1
   2  20  -3    68.81    31.31  53.87 <    1
   2  20  -2    78.20    62.75  43.70 <    1
   2 -20  -1   358.42   413.59  46.70 o    1
   2  20   0   504.68   620.66  50.52 o    1
   2  20   1   128.90   156.95  47.43 o    1
   2  20   2   108.17   100.86  52.87 <    1
   2  20   3   202.23   162.71  59.49 <    1
   2 -20   4   331.79   313.61  55.90 o    1
   2  21  -1   254.37   305.24  54.50 o    1
   2  21   0   153.07   141.85  83.31 <    1
   2  21   1   143.88   126.99  83.58 <    1
   2  21   2   222.58   150.13  85.36 <    1
  -3   0  15   263.77   285.47  51.36 o    1
   3   0 -13   834.38   853.29  54.48 o    1
   3   0 -11  2386.79  2408.48  38.58 o    1
   3   0  -9  2288.34  2305.21  43.73 o    1
   3   0  -7  2251.93  2125.35  26.88 o    1
   3   0  -5 27831.40 30182.20  82.71 o    1
  -3   0  -1  5767.19  5799.85  44.24 o    1
  -3   0  -3 17819.00 17131.00  66.69 o    1
  -3   0  -5  3754.08  3794.15  55.90 o    1
  -3   0  -7  2185.39  2316.83  58.82 o    1
  -3   0  -9  2335.34  2599.90  68.27 o    1
  -3   0 -11   839.84   826.07  61.60 o    1
  -3  -1  15   184.19   205.84  42.62 o    1
   3   1 -14   144.75   177.28  35.26 o    1
  -3  -1  13   383.59   389.67  29.37 o    1
   3   1 -12   610.36   780.99  27.95 o    1
  -3  -1  11  2123.78  2207.35  28.25 o    1
  -3  -1  10   732.54   751.11  19.86 o    1
   3   1  -9  1179.25  1242.75  22.16 o    1
   3  -1  -8  1598.71  1656.35  20.97 o    1
  -3   1   7  4084.39  4371.78  25.71 o    1
  -3  -1   6  1531.06  1689.71  20.52 o    1
   3  -1  -5 11588.10 12277.40  33.66 o    1
  -3  -1   4  4282.89  4479.77  49.43 o    1
  -3   1   3  1567.88  1905.22  34.26 o    1
  -3   1   2  3470.91  3654.17  61.09 o    1
  -3   1   1 13389.30 13870.30  63.85 o    1
   3   1   0  2407.59  2401.37  25.94 o    1
   3   1   1  1067.72  1200.05  13.59 o    1
   3  -1   2  3684.04  3768.24  19.96 o    1
  -3  -1  -3 19634.30 18787.20  84.29 o    1
  -3   1  -4  1482.29  1463.27  22.82 o    1
  -3   1  -5  2692.53  2469.73  27.88 o    1
   3   1   6  1322.69  1365.78  33.73 o    1
   3  -1   7  1328.57  1315.41  23.14 o    1
  -3  -1  -8  1241.64  1307.01  35.90 o    1
   3  -1   9  2855.40  2945.03  48.21 o    1
   3   1  10   379.50   388.89  37.07 o    1
   3   1  11   256.85   243.29  37.71 o    1
   3   1  12   146.98   123.61  39.58 o    1
   3   1  13   311.24   372.87  92.56 o    1
  -3  -2  15    30.20    68.32  45.19 <    1
   3   2 -14   694.32   783.09  40.35 o    1
  -3  -2  13    24.74    37.30  34.38 <    1
  -3  -2  12  1208.09  1274.61  32.28 o    1
  -3  -2  11   323.21   336.92  25.09 o    1
   3   2 -10  3162.76  3438.30  38.57 o    1
   3  -2  -9   136.79   187.16  15.63 o    1
   3   2  -8  5588.79  5804.28  28.20 o    1
   3  -2  -7   572.74   534.43  11.31 o    1
   3  -2  -6  5942.73  6369.14  28.64 o    1
   3  -2  -5   808.54   941.88  13.37 o    1
  -3  -2   4 10559.20 10420.00  39.95 o    1
   3   2  -2  7744.03  8211.12  42.62 o    1
   3   2  -1   542.96   522.79  18.12 o    1
   3   2   0 12998.20 13721.70  33.37 o    1
   3   2   1   720.13   699.22  12.46 o    1
  -3   2  -2 11690.10 11745.40  35.71 o    1
  -3  -2  -3   695.85   625.55  20.09 o    1
  -3   2  -4  7656.88  7694.99  47.76 o    1
  -3   2  -5   983.95   886.57  20.93 o    1
  -3  -2  -6  8070.91  9039.96  59.29 o    1
  -3   2  -7    83.62   106.74  27.55 o    1
  -3   2  -8  2249.19  2328.96  49.17 o    1
  -3  -2  -9   264.79   278.56  34.74 o    1
   3   2  10  1879.80  2092.42  46.94 o    1
   3  -2  11    26.97    18.96  43.09 <    1
   3   2  12   717.80   817.40  45.73 o    1
   3   2  13    19.88     9.36 106.70 <    1
   3  -3 -15    40.18    57.19  61.22 <    1
  -3  -3  14   241.77   335.95  42.26 o    1
   3  -3 -13   321.60   316.49  29.26 o    1
   3  -3 -12  1137.34  1126.79  35.36 o    1
   3  -3 -11   289.57   256.62  26.91 o    1
   3  -3 -10  1136.57  1221.08  28.54 o    1
  -3  -3   9   190.71   191.65  17.58 o    1
   3   3  -8  4554.03  4692.21  28.96 o    1
  -3  -3   7  1913.78  1929.94  16.04 o    1
   3  -3  -6  5758.14  5899.03  32.83 o    1
   3  -3  -5  2987.47  2743.20  19.07 o    1
  -3   3   4  5599.21  6011.99  67.53 o    1
  -3   3   3  1162.17  1136.79  46.70 o    1
   3   3  -2 11443.70 12222.80  43.46 o    1
   3   3  -1  1738.38  1885.49  16.53 o    1
   3  -3   0  7711.29  7954.36  27.84 o    1
   3   3   1  1027.54   941.43  12.64 o    1
  -3   3  -2  5935.50  6153.53  34.77 o    1
   3   3   3  4973.81  4573.35  39.77 o    1
  -3   3  -4  5407.89  5905.75  50.90 o    1
  -3   3  -5  1247.67  1227.69  22.04 o    1
   3   3   6  2949.34  2734.13  32.85 o    1
  -3   3  -7   158.79   150.58  21.28 o    1
   3  -3   8  1872.55  2001.74  30.93 o    1
  -3  -3  -9   475.16   447.75  37.86 o    1
   3  -3  10   722.68   720.33  43.75 o    1
   3   3  11   196.53   239.12  37.85 o    1
  -3  -3 -12   371.01   513.73  41.75 o    1
   3   3  13    67.98    49.12 104.43 <    1
  -3  -4  15   229.00   232.07  73.94 o    1
   3   4 -14   108.50   101.96  41.76 <    1
   3  -4 -13   381.62   417.94  30.11 o    1
  -3  -4  12   217.90   196.41  27.11 o    1
  -3   4  11  1158.52  1150.27  30.02 o    1
   3  -4 -10   581.02   513.40  26.55 o    1
  -3   4   9  1969.06  2069.36  26.61 o    1
  -3  -4   8  1707.92  1555.99  17.37 o    1
   3  -4  -7  2710.84  2879.06  23.28 o    1
   3  -4  -6  1157.98  1168.23  18.82 o    1
  -3  -4   5  4994.19  5069.12  37.12 o    1
  -3  -4   4  4208.88  4407.16  48.04 o    1
  -3  -4   3  6627.19  6860.28  79.76 o    1
   3  -4  -2  1201.48  1354.72  25.76 o    1
  -3   4   1  4963.14  5470.51  24.74 o    1
   3  -4   0  1984.74  2131.43  19.07 o    1
  -3  -4  -1  8439.11  8709.25  38.96 o    1
  -3   4  -2  4336.77  3862.69  29.55 o    1
  -3   4  -3  3008.45  3189.63  29.63 o    1
  -3   4  -4   994.00   932.81  20.00 o    1
  -3   4  -5  3486.99  3407.99  30.64 o    1
   3   4   6  2738.51  2443.95  31.35 o    1
  -3   4  -7  1519.53  1410.26  27.15 o    1
  -3   4  -8   423.95   433.24  38.67 o    1
   3  -4   9  1026.51   989.77  44.24 o    1
  -3  -4 -10   328.93   311.15  31.76 o    1
  -3   4 -11   589.48   683.84  39.87 o    1
  -3  -4 -12   121.41   138.54  37.02 o    1
  -3  -5  15   225.34   294.04  68.50 o    1
  -3  -5  14    26.64    36.10  61.03 <    1
  -3   5  13   852.38   893.16  53.84 o    1
  -3  -5  12    72.48    87.54  27.44 o    1
  -3   5  11  2196.81  2437.25  32.27 o    1
  -3   5  10    26.63    16.15  19.88 <    1
  -3   5   9  3462.80  3544.04  39.22 o    1
  -3   5   8    30.23    39.59  10.37 o    1
   3  -5  -7  6905.81  7945.87  43.34 o    1
  -3   5   6   422.68   372.02  27.47 o    1
  -3  -5   5  5648.50  5579.96  34.77 o    1
  -3  -5   4   398.02   417.74  18.12 o    1
  -3  -5   3  9413.17  9535.82  50.74 o    1
  -3  -5   2    75.25   107.34  13.64 o    1
   3   5  -1 10020.90 10192.80  47.44 o    1
  -3  -5   0   105.84   156.02  12.12 o    1
  -3  -5  -1  6799.68  6949.68  29.16 o    1
  -3   5  -2   254.65   295.27  13.80 o    1
  -3   5  -3  9210.86  8561.66  70.71 o    1
  -3   5  -4   374.74   344.84  16.30 o    1
   3   5   5  6142.10  5731.28  35.44 o    1
  -3   5  -6    39.13    46.74  13.82 o    1
  -3   5  -7  5524.75  5581.74  76.62 o    1
   3   5   8    44.54    49.12  32.07 <    1
  -3  -5  -9  2687.25  2893.26  49.45 o    1
   3   5  10   121.94   150.96  37.34 o    1
   3   5  11   519.66   527.47  33.34 o    1
  -3  -5 -12    16.13    12.54  50.10 <    1
  -3  -6  15   178.58   223.45  93.30 <    1
  -3   6  14   297.70   293.06  42.54 o    1
  -3   6  13   397.88   424.27  35.30 o    1
   3  -6 -12   578.56   604.14  30.64 o    1
  -3  -6  11   175.49   187.66  26.47 o    1
  -3   6  10  1059.63  1234.08  26.75 o    1
  -3  -6   9  3429.49  3491.84  38.32 o    1
  -3   6   8  2312.75  2507.39  27.64 o    1
   3  -6  -7  1453.85  1567.85  17.04 o    1
   3   6  -6  2210.70  2350.49  39.54 o    1
  -3  -6   5  1887.76  2004.93  32.22 o    1
  -3  -6   4  4595.76  4872.04  25.68 o    1
  -3  -6   3  4131.49  4471.33  26.45 o    1
   3  -6  -2  4492.20  4755.00  29.49 o    1
  -3  -6   1  1358.87  1271.41  16.09 o    1
   3   6   0  7362.74  7672.54  29.92 o    1
  -3  -6  -1  5267.75  5408.17  34.26 o    1
   3  -6   2  3732.84  4112.03  36.01 o    1
  -3   6  -3  1173.00  1258.28  24.29 o    1
  -3  -6  -4  1917.45  1822.99  21.84 o    1
  -3  -6  -5  2125.54  2595.28  56.85 o    1
  -3  -6  -6  3897.37  4132.94  54.67 o    1
   3  -6   7  2192.04  2416.92  61.62 o    1
   3  -6   8   700.07   725.38  33.20 o    1
   3  -6   9   186.58   187.01  34.42 o    1
  -3   6 -10   719.83   752.01  39.04 o    1
   3   6  11   570.36   604.03  40.38 o    1
  -3   6 -12   342.31   344.75  37.84 o    1
  -3  -7  14   383.05   343.53  52.53 o    1
  -3   7  13    32.60    32.62  43.02 <    1
  -3   7  12   678.07   739.36  33.23 o    1
   3  -7 -11   131.73   112.25  25.89 o    1
  -3   7  10   478.73   456.53  24.33 o    1
   3   7  -9   477.23   505.33  20.43 o    1
   3   7  -8  4979.07  5336.94  38.40 o    1
  -3   7   7   146.90   144.98  14.85 o    1
   3   7  -6  2986.45  3051.11  37.97 o    1
  -3  -7   5    83.33   112.20  15.59 o    1
  -3  -7   4  3861.99  4055.65  20.39 o    1
  -3  -7   3   165.93   208.72  15.68 o    1
  -3  -7   2  8592.70  8969.46  36.54 o    1
   3  -7  -1    70.58    90.35  12.91 o    1
   3  -7   0  5812.25  5995.39  31.90 o    1
  -3   7  -1   243.71   241.12  17.34 o    1
  -3  -7  -2  5322.11  5667.85  37.81 o    1
   3   7   3    53.01    79.01  19.86 o    1
  -3  -7  -4  3542.17  3915.25  35.85 o    1
  -3  -7  -5   213.77   171.21  34.88 o    1
   3  -7   6  3195.04  3687.67  53.06 o    1
   3   7   7   812.74   694.56  43.33 o    1
  -3  -7  -8   808.51   749.03  39.67 o    1
  -3  -7  -9   150.12   154.50  37.60 o    1
   3  -7  10   482.40   531.83  37.80 o    1
  -3   7 -11    55.13    37.92  42.45 <    1
   3   7  12   519.55   517.51  85.60 o    1
   3  -8 -14   338.57   287.11  70.63 o    1
   3  -8 -13   165.53   157.32  39.75 o    1
   3  -8 -12   436.66   509.15  33.48 o    1
  -3   8  11   485.74   503.99  27.83 o    1
  -3   8  10  1385.49  1356.43  33.34 o    1
  -3  -8   9   587.82   734.20  29.60 o    1
   3   8  -8  4500.53  5036.00  34.98 o    1
  -3   8   7   255.91   204.57   7.42 o    1
  -3   8   6  1897.17  1746.27  17.78 o    1
  -3  -8   5  1976.06  1800.58  32.88 o    1
   3  -8  -4  5169.20  5433.63  35.49 o    1
  -3  -8   3   908.95   896.94  13.66 o    1
  -3   8   2  4051.74  4290.10  27.33 o    1
   3  -8  -1  1640.46  1635.71  19.22 o    1
   3  -8   0  6789.09  6712.25  36.73 o    1
  -3  -8  -1  1348.81  1352.50  41.17 o    1
  -3  -8  -2  4161.40  4282.56  35.55 o    1
  -3   8  -3  1195.83  1243.68  20.82 o    1
   3   8   4  1695.46  1649.35  26.60 o    1
  -3   8  -5   417.69   371.14  29.95 o    1
   3   8   6  6697.62  6957.70  68.40 o    1
  -3  -8  -7   661.55   699.36  40.05 o    1
   3   8   8   855.87   924.75  42.12 o    1
   3  -8   9   296.93   273.72  36.34 o    1
  -3   8 -10   740.95   896.64  48.07 o    1
  -3  -8 -11   278.13   311.83  40.32 o    1
   3   8  12   362.87   198.53  80.10 <    1
   3  -9 -14    41.63   -63.57  85.49 <    1
   3  -9 -13   451.87   424.22  57.31 o    1
  -3   9  12   234.84   271.63  38.22 o    1
   3  -9 -11  1249.91  1309.99  32.95 o    1
  -3   9  10   579.96   551.55  30.33 o    1
  -3   9   9  2220.64  2244.94  37.19 o    1
  -3   9   8   491.18   589.22  25.27 o    1
   3   9  -7  2215.40  2407.82  26.70 o    1
  -3   9   6   582.34   660.33  16.28 o    1
  -3  -9   5  3659.48  3517.61  19.32 o    1
   3   9  -4    93.86    95.94  10.80 o    1
   3   9  -3  4882.37  5173.44  30.15 o    1
   3   9  -2   925.31   958.73  16.88 o    1
  -3   9   1  5153.41  6244.44  44.40 o    1
  -3  -9   0   596.57   567.85  22.20 o    1
   3  -9   1  3430.76  3584.60  33.10 o    1
  -3  -9  -2   150.07   140.28  19.05 o    1
  -3  -9  -3  5898.65  5403.88  76.64 o    1
  -3   9  -4   586.54   486.01  28.87 o    1
   3   9   5  2064.63  2014.06  44.29 o    1
   3   9   6   488.72   383.32  44.52 o    1
  -3   9  -7  2909.63  2980.77  46.92 o    1
   3  -9   8   533.41   544.09  42.62 o    1
  -3  -9  -9  1636.57  1543.36  49.41 o    1
   3   9  10   143.36   195.15  37.84 o    1
   3   9  11   282.27   304.48  39.21 o    1
   3   9  12    55.29   100.76  70.28 <    1
  -3  10  13   381.11   456.28  62.08 o    1
   3 -10 -12    38.39    25.06  52.14 <    1
  -3  10  11   701.34   742.87  43.51 o    1
  -3 -10  10   192.64   166.29  28.21 o    1
   3 -10  -9  1438.01  1716.26  37.61 o    1
   3 -10  -8   292.64   267.01  21.80 o    1
  -3  10   7  1290.07  1373.39  38.08 o    1
  -3 -10   6   193.51   197.88  10.55 o    1
  -3 -10   5  4491.71  4310.06  29.05 o    1
  -3  10   4   880.92   836.85  15.67 o    1
   3  10  -3  3470.97  3558.53  26.19 o    1
  -3 -10   2   289.26   288.29  21.99 o    1
  -3 -10   1  2898.73  3286.10  38.50 o    1
  -3 -10   0   353.26   370.40  25.40 o    1
  -3 -10  -1  4732.05  5308.24  54.08 o    1
  -3 -10  -2   776.76   727.27  23.61 o    1
   3 -10   3  2714.19  2597.75  32.16 o    1
  -3 -10  -4   119.33    68.64  30.74 <    1
  -3 -10  -5  1816.78  1905.77  45.03 o    1
  -3  10  -6   488.93   461.51  31.38 o    1
  -3 -10  -7   992.20  1053.01  54.02 o    1
  -3 -10  -8   240.74   268.12  36.12 o    1
  -3 -10  -9   682.92   716.84  44.77 o    1
  -3  10 -10    23.73    51.48  44.02 <    1
   3  10  11   505.05   607.33  81.41 o    1
   3 -11 -13   122.19    98.41  89.34 <    1
  -3  11  12   492.13   449.98  53.02 o    1
  -3  11  11   600.99   614.76  58.60 o    1
   3  11 -10   440.43   532.54  38.16 o    1
   3 -11  -9   262.59   400.06  52.17 o    1
   3 -11  -8  1392.56  1479.75  27.60 o    1
  -3 -11   7  1124.57  1320.96  38.22 o    1
  -3 -11   6  1045.94  1089.47  23.60 o    1
  -3  11   5  1901.30  2035.88  21.14 o    1
  -3  11   4  1360.11  1463.11  23.17 o    1
  -3 -11   3   922.48   877.49  21.26 o    1
   3  11  -2  4133.33  4898.08  43.14 o    1
  -3 -11   1  1872.76  1749.43  34.22 o    1
   3 -11   0  2516.31  2612.64  42.01 o    1
   3 -11   1   589.93   718.92  41.81 o    1
  -3 -11  -2  1591.52  1120.68  54.70 o    1
  -3  11  -3  2872.16  1953.03  63.15 o    1
  -3 -11  -4  1112.29   736.41  51.21 o    1
   3 -11   5   733.72   711.11  36.41 o    1
  -3  11  -6   844.44   803.69  43.64 o    1
   3  11   7   417.87   553.09  31.98 o    1
   3 -11   8   688.93   813.39  38.12 o    1
   3 -11   9   617.84   732.72  57.26 o    1
   3  11  10   383.22   339.81  40.46 o    1
   3  11  11   147.36   149.41  71.95 <    1
  -3  12  12   456.79   408.71  61.36 o    1
   3 -12 -11    93.35   133.32  55.04 <    1
   3 -12 -10  1216.22  1169.38  62.68 o    1
  -3  12   9    24.98    11.25  36.86 <    1
  -3  12   8  2027.48  2181.52  47.21 o    1
   3 -12  -7   303.26   322.47  26.13 o    1
   3  12  -6  2095.90  2258.12  38.63 o    1
  -3 -12   5    15.73    10.82  20.47 <    1
  -3  12   4  3046.58  3114.05  31.85 o    1
   3 -12  -3    18.41    43.30  18.89 <    1
   3  12  -2  2233.89  2700.96  35.25 o    1
  -3  12   1    43.68    79.00  18.71 o    1
   3 -12   0  3740.00  3824.26  57.89 o    1
  -3 -12  -1    27.28    44.95  27.43 <    1
   3 -12   2  3076.19  2869.38  47.43 o    1
  -3  12  -3     9.57    20.25  33.23 <    1
  -3 -12  -4  2657.62  2667.30  56.31 o    1
   3 -12   5   199.02   160.22  29.27 o    1
   3  12   6  2927.74  3109.29  68.58 o    1
   3 -12   7    18.99    14.76  36.55 <    1
   3 -12   8   805.46   923.67  43.19 o    1
   3  12   9   139.47   143.23  37.52 o    1
   3 -12  10   715.29   693.73  59.04 o    1
   3 -12  11   140.93    98.63  57.33 <    1
  -3  13  12   591.62   714.54  92.82 o    1
   3 -13 -11   273.80   343.81  58.28 o    1
  -3  13  10   423.76   545.95  59.36 o    1
  -3  13   9   395.89   414.39  54.93 o    1
  -3  13   8   596.54   608.69  36.83 o    1
  -3  13   7  1295.72  1216.55  47.02 o    1
   3 -13  -6  1538.91  1671.25  33.88 o    1
  -3 -13   5   527.11   569.72  33.02 o    1
  -3  13   4   879.95   944.71  25.46 o    1
   3 -13  -3  1222.10  1230.22  24.37 o    1
  -3  13   2  2005.81  2152.46  36.00 o    1
  -3  13   1  1439.38  1405.14  33.60 o    1
   3 -13   0  1203.25  1066.80  41.95 o    1
   3 -13   1   993.05   962.55  47.33 o    1
  -3  13  -2   974.91   964.83  37.56 o    1
  -3 -13  -3   850.95   929.64  34.40 o    1
  -3  13  -4  1255.45  1171.64  40.46 o    1
   3  13   5  1488.32  1367.70  42.35 o    1
   3 -13   6   493.73   401.33  43.20 o    1
   3  13   7   386.31   277.73  35.87 o    1
   3 -13   8   705.96   825.08  44.94 o    1
  -3  13  -9   447.40   494.23  38.92 o    1
   3  13  10   368.33   327.61  50.56 o    1
  -3  14  11   436.11   480.36  87.30 o    1
   3 -14 -10    21.50    17.16  58.07 <    1
  -3  14   9   638.97   660.25  58.37 o    1
   3 -14  -8   217.32   212.49  50.99 o    1
  -3  14   7   636.99   736.00  37.69 o    1
  -3 -14   6   187.94   196.45  29.67 o    1
  -3  14   5  2580.88  2820.31  51.72 o    1
   3 -14  -4   383.11   443.33  23.46 o    1
   3  14  -3  1508.07  1856.26  33.89 o    1
   3 -14  -2   126.56   124.14  19.36 o    1
  -3 -14   1  2193.47  2497.52  41.35 o    1
  -3 -14   0   107.23   138.48  28.06 o    1
  -3 -14  -1  1831.28  2268.01  58.13 o    1
  -3 -14  -2   483.02   510.11  43.51 o    1
   3 -14   3  1579.20  1797.46  46.17 o    1
   3 -14   4   310.49   385.25  32.48 o    1
  -3  14  -5   850.16   977.21  37.60 o    1
  -3  14  -6   131.69   104.39  35.86 <    1
   3 -14   7   531.62   482.34  35.97 o    1
   3 -14   8    15.51    19.87  41.27 <    1
   3 -14   9   359.72   381.57  54.22 o    1
   3  14  10   291.91   216.01  94.44 <    1
  -3  15  11   570.24   732.22  91.68 o    1
  -3  15  10    82.07    82.71  77.82 <    1
  -3  15   9   348.81   498.18  59.43 o    1
   3 -15  -8   274.12   245.88  84.67 <    1
   3 -15  -7   902.27  1060.53  90.33 o    1
   3 -15  -6    81.45    96.20  38.54 <    1
  -3 -15   5  1512.33  1904.06  58.67 o    1
   3  15  -4   107.11    99.80  24.71 o    1
  -3  15   3   765.87   781.53  26.64 o    1
  -3  15   2   590.74   637.58  28.24 o    1
  -3 -15   1  2604.32  2732.43  41.79 o    1
   3 -15   0   366.96   414.36  32.97 o    1
  -3  15  -1   608.66   610.03  37.42 o    1
  -3 -15  -2    91.44    94.09  31.49 <    1
   3 -15   3  2498.71  2635.00  64.86 o    1
   3 -15   4   137.04   131.83  32.22 o    1
  -3 -15  -5   560.21   580.57  36.45 o    1
   3 -15   6   167.38   160.67  33.87 o    1
  -3  15  -7   546.80   588.95  39.12 o    1
   3 -15   8   102.57   139.25  50.37 <    1
   3  15   9   760.73   816.07  65.96 o    1
   3 -16  -8   689.61   758.25  89.80 o    1
   3 -16  -7   262.14   242.12  78.58 o    1
   3 -16  -6   621.09   798.73  85.89 o    1
   3  16  -5   399.71   431.40  32.79 o    1
   3  16  -4  1012.17  1082.95  37.57 o    1
  -3 -16   3   135.57   152.20  25.77 o    1
   3  16  -2  1037.18  1052.98  31.20 o    1
  -3 -16   1   303.29   349.21  25.54 o    1
  -3  16   0  1733.25  1957.13  41.98 o    1
  -3  16  -1   154.47   191.61  29.93 o    1
  -3  16  -2   870.36   712.54  43.64 o    1
   3  16   3   265.76   267.13  39.69 o    1
   3 -16   4   569.58   580.06  34.99 o    1
  -3 -16  -5   349.11   456.19  36.70 o    1
  -3  16  -6  1035.15  1017.17  43.16 o    1
   3 -16   7   180.91   176.14  47.42 o    1
   3 -16   8   416.33   342.26  50.62 o    1
   3 -17  -7    17.67    45.11  82.45 <    1
   3 -17  -6   891.75  1149.97  98.08 o    1
   3  17  -5    81.47   121.05  51.55 <    1
  -3  17   4   646.91   789.05  40.74 o    1
   3 -17  -3   120.75   147.99  25.62 o    1
   3  17  -2  1217.10  1326.27  34.94 o    1
  -3  17   1     0.11    22.39  30.02 <    1
  -3  17   0   779.36   931.19  43.16 o    1
   3 -17   1   100.25   130.43  28.61 o    1
   3 -17   2   771.96   866.93  44.52 o    1
   3 -17   3    90.70   101.09  31.12 o    1
   3 -17   4   825.30   698.34  44.66 o    1
   3 -17   5    28.58   -13.72  35.96 <    1
   3  17   6   436.89   444.08  43.74 o    1
   3 -17   7   127.43   147.90  51.32 <    1
   3  18  -6   139.26   101.18  66.43 <    1
   3  18  -5   589.23   598.49  52.84 o    1
  -3  18   4   589.89   606.54  45.44 o    1
   3  18  -3   296.44   321.09  27.51 o    1
  -3  18   2   371.01   535.35  43.52 o    1
   3 -18  -1   346.70   361.65  35.37 o    1
  -3  18   0   619.54   792.18  33.56 o    1
  -3 -18  -1   411.95   382.86  44.91 o    1
   3 -18   2   430.91   465.26  41.44 o    1
   3 -18   3   361.55   305.43  36.92 o    1
   3 -18   4   181.95   145.37  34.56 o    1
   3 -18   5   143.34   126.57  42.00 o    1
   3 -18   6   471.27   483.84  58.72 o    1
   3  19  -4    62.13    47.14  63.99 <    1
  -3  19   3   730.14   968.18  63.19 o    1
  -3  19   2     5.90    30.56  29.96 <    1
  -3  19   1   655.38   715.37  45.92 o    1
   3  19   0     9.60    73.70  36.14 <    1
  -3  19  -1   487.32   610.34  39.14 o    1
  -3 -19  -2    80.48    92.97  40.69 <    1
   3 -19   3   970.56  1176.42  49.83 o    1
   3 -19   4    17.18    34.62  42.55 <    1
   3  19   5   325.79   364.15  53.74 o    1
   3  20  -2   137.09   168.48  66.90 <    1
   3  20  -1   156.99   171.05  49.47 o    1
  -3 -20   0   209.55   269.51  51.94 o    1
  -3 -20  -1   519.50   610.65  51.44 o    1
  -3 -20  -2   197.05   191.85  54.62 o    1
  -3 -20  -3   249.49   246.64  49.10 o    1
  -4  18  -2   381.58   266.20  84.12 o    1
   5  -1 -15    47.72   160.40  62.45 <    1
   5  -1 -14    59.23    92.74  35.63 <    1
   5  -1 -13   470.71   450.51  31.68 o    1
   5  -1 -12   816.09   799.64  33.20 o    1
  -5  -1  11  1248.57  1153.74  34.31 o    1
  -5   1  10   419.20   402.68  22.05 o    1
   5  -1  -9    53.98    72.23  14.88 o    1
   5   1  -8  1132.41  1125.98  16.13 o    1
  -5   1   7  3860.21  3730.34  24.30 o    1
   5  -1  -6  5161.71  5160.41  19.58 o    1
   5   1  -5  1023.13   982.97   9.34 o    1
   5  -1  -4   385.04   399.63  10.08 o    1
   5   1  -3  2875.60  2528.36  17.64 o    1
   5   1  -2  3188.87  3203.34  17.09 o    1
  -5  -1   1  4274.87  4237.81  27.34 o    1
  -5   1   0  2350.45  2281.25  19.76 o    1
   5   1   1   240.01   244.40  12.00 o    1
   5   1   2  1484.81  1478.32  17.71 o    1
  -5   1  -3  6745.00  6495.74  36.23 o    1
  -5   1  -4  3331.82  3124.59  28.85 o    1
  -5   1  -5   821.36   812.68  13.89 o    1
  -5   1  -6    61.62    66.22  17.13 o    1
  -5   1  -7   522.72   518.99  21.38 o    1
   5  -1   8  1113.24  1050.08  29.73 o    1
  -5  -1  -9   900.97   910.47  29.79 o    1
   5   1  10   438.97   517.68  36.13 o    1
  -5  -1 -11    61.41   111.97  39.55 <    1
   5  -2 -14   389.22   314.87  45.45 o    1
  -5   2  13   435.81   455.63  36.40 o    1
   5  -2 -12    75.66    72.50  31.12 <    1
  -5   2  11    81.53   103.03  26.89 o    1
  -5   2  10  1773.39  1776.14  25.44 o    1
   5   2  -9  1536.72  1491.56  22.83 o    1
  -5   2   8  1973.08  1956.61  21.79 o    1
   5  -2  -7   467.78   496.01   8.30 o    1
   5  -2  -6  1712.40  1770.85  10.57 o    1
   5   2  -5  2377.41  2375.20  14.57 o    1
   5  -2  -4  5245.30  5282.32  20.88 o    1
  -5   2   3  4014.57  3939.12  19.12 o    1
  -5   2   2   694.10   690.67  10.61 o    1
   5   2  -1   465.87   473.47  10.28 o    1
  -5  -2   0  6618.09  6554.05  36.32 o    1
  -5   2  -1  3288.89  3162.68  31.17 o    1
   5   2   2  3581.47  3414.62  29.51 o    1
  -5  -2  -3  1074.13  1094.66  16.73 o    1
  -5  -2  -4   774.57   813.25  14.83 o    1
  -5   2  -5  1356.47  1223.17  22.67 o    1
  -5  -2  -6  2490.36  2477.52  28.89 o    1
  -5   2  -7  1081.29  1023.26  23.50 o    1
  -5  -2  -8   101.01   121.15  24.30 o    1
  -5  -2  -9   103.85    75.49  26.17 <    1
   5   2  10   705.59   849.76  38.66 o    1
   5  -2  11   243.44   279.73  37.11 o    1
   5  -3 -14    58.25    56.65  34.49 <    1
   5  -3 -13   462.10   419.97  36.31 o    1
  -5  -3  12  1038.72   899.13  38.55 o    1
   5   3 -11  1192.56  1116.92  34.08 o    1
   5   3 -10   188.11   183.81  21.34 o    1
   5  -3  -9   144.57   149.76  15.94 o    1
   5   3  -8  2862.49  2729.16  32.04 o    1
   5  -3  -7  3393.03  3168.84  18.34 o    1
   5  -3  -6  3561.93  3520.87  19.55 o    1
   5   3  -5  1698.52  1683.56  11.23 o    1
   5  -3  -4  1500.12  1532.13  10.87 o    1
   5   3  -3  1509.48  1553.01  12.87 o    1
  -5   3   2  7580.91  7523.80  36.03 o    1
  -5   3   1  5152.45  5055.36  31.88 o    1
  -5  -3   0  2134.00  2172.61  21.07 o    1
  -5  -3  -1   892.93   889.66  15.40 o    1
  -5  -3  -2  2755.44  2803.68  25.17 o    1
  -5   3  -3  2559.13  2452.76  25.36 o    1
  -5   3  -4  4806.25  4482.89  35.83 o    1
  -5   3  -5  1997.67  1848.80  25.00 o    1
   5  -3   6   105.01   109.43  16.81 o    1
   5  -3   7   229.17   190.82  22.53 o    1
   5  -3   8  1944.93  1948.82  35.89 o    1
  -5  -3  -9   685.30   679.00  30.00 o    1
  -5   3 -10   626.63   653.22  31.56 o    1
   5   3  11    34.65    75.26  36.83 <    1
  -5  -4  14   669.10   624.36  48.16 o    1
   5  -4 -13    96.57   125.00  33.51 o    1
   5  -4 -12    53.34    55.97  30.56 <    1
   5  -4 -11   902.32   838.69  29.35 o    1
  -5  -4  10  1333.85  1264.73  31.31 o    1
   5   4  -9  1846.41  1870.33  27.66 o    1
  -5   4   8  1328.92  1335.13  19.83 o    1
   5  -4  -7  1078.43  1027.03  12.00 o    1
  -5  -4   6    26.24    60.99  18.34 o    1
   5   4  -5  3611.48  3487.04  29.28 o    1
   5  -4  -4  4688.09  4294.92  19.78 o    1
  -5   4   3  2817.64  2716.52  18.43 o    1
  -5   4   2   766.71   799.51  12.07 o    1
  -5   4   1  1277.25  1243.93  12.41 o    1
  -5  -4   0  2781.90  2585.12  25.35 o    1
   5   4   1  6433.27  6038.26  32.25 o    1
  -5   4  -2  2694.12  2535.29  27.27 o    1
  -5   4  -3    39.63    76.76  15.36 o    1
   5  -4   4   933.32   873.59  19.81 o    1
   5  -4   5  2048.84  2119.55  26.09 o    1
  -5   4  -6  1600.35  1525.81  24.25 o    1
  -5   4  -7  1596.73  1540.60  31.96 o    1
  -5  -4  -8   536.22   481.93  27.25 o    1
   5   4   9    63.60   121.46  25.72 o    1
  -5  -4 -10    84.82   159.40  28.17 o    1
  -5  -4 -11   928.97   950.48  58.71 o    1
   5  -5 -14    32.00    42.28  41.03 <    1
   5  -5 -13   492.32   458.30  35.96 o    1
   5  -5 -12   276.26   310.78  33.78 o    1
   5  -5 -11   935.91   941.28  30.83 o    1
  -5   5  10   830.52   803.89  29.19 o    1
  -5   5   9   106.51   138.06  20.92 o    1
  -5  -5   8   764.73   809.38  24.38 o    1
  -5   5   7  4042.54  4005.84  26.29 o    1
   5   5  -6  3084.91  3035.91  32.91 o    1
  -5  -5   5  2035.25  2150.49  22.80 o    1
  -5   5   4   228.87   219.31   8.29 o    1
   5   5  -3  2381.86  2439.23  16.63 o    1
  -5   5   2  3497.37  3365.73  30.33 o    1
  -5   5   1  5439.75  5448.98  20.69 o    1
  -5  -5   0  1425.89  1402.89  20.04 o    1
  -5   5  -1   275.62   257.71  16.65 o    1
  -5  -5  -2  1289.22  1286.73  22.95 o    1
  -5  -5  -3  4768.64  4649.68  35.87 o    1
  -5   5  -4  2416.90  2303.14  30.65 o    1
  -5   5  -5  1189.90  1137.28  23.15 o    1
  -5  -5  -6    95.65    98.84  21.61 o    1
  -5  -5  -7  1220.97  1204.43  30.62 o    1
  -5  -5  -8   572.64   560.17  30.43 o    1
   5   5   9   419.44   438.88  33.61 o    1
  -5   5 -10   378.96   341.97  33.78 o    1
  -5  -5 -11    19.11    39.87  95.09 <    1
  -5  -6  14   412.50   351.73  45.46 o    1
   5  -6 -13   119.75   114.09  32.63 o    1
   5  -6 -12   127.16   171.66  26.61 o    1
  -5   6  11   128.16   121.00  25.29 o    1
   5  -6 -10   830.79   796.66  26.19 o    1
   5  -6  -9  3009.71  2897.64  39.83 o    1
  -5  -6   8  1733.40  1682.73  28.82 o    1
  -5  -6   7   354.77   315.84  22.97 o    1
  -5   6   6   398.83   394.98  22.83 o    1
   5   6  -5  3448.19  3512.71  29.76 o    1
   5  -6  -4  2744.30  2660.70  18.17 o    1
   5  -6  -3  3261.14  3188.35  30.09 o    1
  -5   6   2   621.90   652.59  10.05 o    1
  -5   6   1  1014.71  1078.27  15.21 o    1
  -5  -6   0  3373.02  3375.32  26.15 o    1
  -5  -6  -1  2987.68  2817.71  24.84 o    1
  -5   6  -2  3252.00  3195.96  28.41 o    1
  -5  -6  -3   377.59   337.58  17.10 o    1
   5   6   4   356.86   309.01  17.02 o    1
  -5   6  -5  2197.89  2186.72  33.37 o    1
  -5  -6  -6  2690.74  2348.05  40.01 o    1
   5   6   7   826.64   823.30  32.74 o    1
  -5  -6  -8   123.85   144.74  29.45 o    1
   5   6   9   185.98   211.27  31.95 o    1
   5   6  10   117.34   147.99  32.65 o    1
  -5  -7  14   100.28   126.89  60.37 <    1
   5  -7 -13   274.78   233.78  34.10 o    1
  -5  -7  12   663.15   705.10  31.62 o    1
   5  -7 -11  1237.45  1225.75  34.31 o    1
  -5  -7  10   200.66   186.79  22.62 o    1
  -5  -7   9     3.11    16.69  19.96 <    1
  -5   7   8  3252.81  3120.18  39.75 o    1
  -5   7   7  1727.43  1701.02  31.65 o    1
  -5   7   6   490.75   483.64  23.32 o    1
   5   7  -5  1240.22  1236.02  24.16 o    1
  -5   7   4   667.70   631.02  12.92 o    1
  -5   7   3   472.77   437.68  11.42 o    1
  -5   7   2  6734.22  6628.10  28.87 o    1
   5  -7  -1  4150.79  4123.96  31.93 o    1
  -5  -7   0   776.41   725.19  15.94 o    1
   5  -7   1   401.10   395.62  17.89 o    1
  -5  -7  -2  2000.30  1936.62  26.14 o    1
  -5   7  -3   310.14   322.30  17.05 o    1
  -5   7  -4  2855.68  2956.32  28.34 o    1
  -5  -7  -5  1934.98  1876.53  41.79 o    1
  -5  -7  -6     3.98    17.56  26.06 <    1
  -5   7  -7   255.51   214.97  29.16 o    1
   5  -7   8  1933.13  1983.43  43.41 o    1
   5  -7   9   404.05   433.95  33.71 o    1
   5   7  10   447.44   412.31  36.70 o    1
  -5  -8  14   468.29   447.51  63.44 o    1
  -5   8  13    78.29    92.22  33.05 <    1
   5  -8 -12    52.61    39.41  26.55 <    1
   5  -8 -11   248.03   266.88  31.59 o    1
  -5   8  10  1073.18   981.96  28.04 o    1
  -5  -8   9  1282.31  1261.37  32.58 o    1
  -5   8   8  1333.73  1257.10  35.26 o    1
  -5   8   7   445.58   406.97  24.17 o    1
  -5   8   6   240.48   228.22  21.91 o    1
   5   8  -5  3416.44  3228.23  23.28 o    1
  -5   8   4  4408.41  4321.70  36.57 o    1
  -5   8   3  2110.22  2056.82  20.84 o    1
  -5   8   2   233.26   238.82  10.38 o    1
  -5  -8   1   329.53   315.19  12.77 o    1
  -5  -8   0  2868.36  2815.02  27.28 o    1
  -5  -8  -1  3258.59  3164.28  29.90 o    1
   5   8   2  3451.80  3210.79  31.68 o    1
  -5  -8  -3   196.36   164.24  18.81 o    1
  -5   8  -4   640.03   575.22  24.30 o    1
  -5   8  -5   985.19   963.06  28.17 o    1
  -5  -8  -6  1879.57  1789.84  41.43 o    1
  -5  -8  -7  1018.97   957.99  35.41 o    1
  -5  -8  -8   152.10   151.99  29.76 o    1
  -5  -8  -9    42.89    47.66  30.70 <    1
   5   8  10   127.31   148.48  40.06 o    1
   5  -9 -13   297.28   341.60  42.97 o    1
   5  -9 -12   438.76   425.90  30.29 o    1
  -5  -9  11   780.47   823.78  32.13 o    1
  -5   9  10   220.26   228.12  23.32 o    1
  -5   9   9   358.92   384.52  26.61 o    1
  -5  -9   8   821.74   781.22  32.44 o    1
   5  -9  -7  1231.89  1220.67  29.54 o    1
   5   9  -6  1995.73  1890.38  33.59 o    1
   5   9  -5  1023.88   936.60  24.00 o    1
  -5  -9   4   134.33   144.89  19.14 o    1
   5  -9  -3  1518.48  1514.43  21.17 o    1
  -5   9   2  2415.41  2347.53  25.54 o    1
  -5   9   1  3041.16  2997.68  31.94 o    1
  -5  -9   0   912.66   892.33  23.33 o    1
   5   9   1   120.66   117.55  16.83 o    1
  -5  -9  -2   814.27   759.23  21.94 o    1
   5  -9   3  2967.26  2861.82  32.53 o    1
  -5   9  -4   908.27   868.77  24.66 o    1
  -5  -9  -5   785.58   794.71  28.02 o    1
   5   9   6   231.38   221.53  28.68 o    1
   5  -9   7   295.00   330.09  29.77 o    1
  -5   9  -8   623.25   708.38  36.18 o    1
  -5  -9  -9   501.14   477.61  40.85 o    1
   5 -10 -13    78.21   176.72  60.81 <    1
   5 -10 -12   135.83    89.19  33.01 <    1
   5 -10 -11   532.86   492.21  29.51 o    1
  -5 -10  10   738.46   750.27  29.95 o    1
  -5  10   9  1062.71  1075.99  36.40 o    1
  -5  10   8  1135.86  1161.43  31.06 o    1
  -5 -10   7    13.05    25.67  26.56 <    1
   5  10  -6   126.93   131.42  22.78 o    1
   5  10  -5  2804.62  2815.03  33.60 o    1
  -5  10   4  2190.69  2154.97  30.38 o    1
  -5  10   3  1087.47  1091.06  20.34 o    1
  -5  10   2   621.78   601.78  21.12 o    1
   5 -10  -1   917.17   892.86  23.61 o    1
  -5 -10   0  1020.68  1009.64  25.30 o    1
  -5  10  -1  3083.96  2953.69  46.05 o    1
   5 -10   2  1711.52  1646.08  30.04 o    1
   5 -10   3   204.61   175.35  20.64 o    1
   5 -10   4     8.04    14.15  21.91 <    1
   5 -10   5  1880.18  1937.45  33.59 o    1
   5 -10   6   691.29   695.70  28.87 o    1
  -5 -10  -7   942.97   906.66  35.07 o    1
  -5  10  -8   459.46   452.42  34.31 o    1
  -5 -10  -9   149.93   128.60  33.87 o    1
   5 -11 -12   239.18   190.02  34.99 o    1
   5 -11 -11  1037.09   960.73  40.47 o    1
  -5  11  10   180.83   173.33  40.43 o    1
   5 -11  -9    45.34    36.88  23.42 <    1
  -5  11   8  1209.95  1246.63  39.64 o    1
   5 -11  -7  1478.01  1340.71  38.18 o    1
  -5  11   6  1644.44  1563.88  29.69 o    1
   5  11  -5   481.85   510.46  23.08 o    1
  -5  11   4   397.01   389.54  21.15 o    1
  -5  11   3   723.16   739.71  19.22 o    1
  -5  11   2  2777.95  2593.31  31.80 o    1
  -5  11   1  2481.41  2332.19  31.42 o    1
  -5 -11   0   632.03   639.23  23.79 o    1
  -5 -11  -1   253.40   216.26  21.53 o    1
   5 -11   2   593.83   613.06  25.76 o    1
   5 -11   3  1686.35  1629.65  32.31 o    1
   5 -11   4  1879.65  1785.66  34.51 o    1
  -5 -11  -5   755.72   729.77  26.24 o    1
   5 -11   6    29.59    33.83  25.32 <    1
   5 -11   7   300.40   291.18  29.69 o    1
   5 -11   8  1079.16   973.74  34.77 o    1
   5 -11   9   249.39   268.45  40.09 o    1
   5 -12 -12    24.70    56.97  40.27 <    1
  -5  12  11    20.92    18.36  42.50 <    1
   5 -12 -10   825.92   881.42  49.31 o    1
  -5  12   9   489.35   549.03  35.03 o    1
  -5  12   8   340.40   326.66  30.93 o    1
  -5  12   7   423.23   457.53  32.81 o    1
   5  12  -6   327.31   328.82  23.75 o    1
   5  12  -5   603.18   554.62  24.07 o    1
  -5  12   4  2115.87  2045.19  31.13 o    1
  -5  12   3  1103.33  1105.29  26.33 o    1
  -5  12   2   146.85   154.74  19.55 o    1
  -5  12   1   118.81   117.03  21.15 o    1
  -5 -12   0  1842.62  1890.20  31.59 o    1
  -5 -12  -1  1278.98  1240.35  29.33 o    1
   5 -12   2  1006.79   979.79  29.19 o    1
  -5 -12  -3   228.54   216.35  25.45 o    1
  -5  12  -4   472.85   462.24  27.37 o    1
   5 -12   5   204.98   179.43  25.27 o    1
   5 -12   6   814.25   914.14  36.03 o    1
   5 -12   7   504.84   550.84  34.42 o    1
   5 -12   8    34.50    66.98  39.78 <    1
  -5  13  11   407.48   417.75  48.14 o    1
  -5  13  10    17.94    22.81  40.81 <    1
  -5  13   9   119.99   160.81  40.71 o    1
  -5  13   8   446.60   411.43  33.36 o    1
   5  13  -7   790.22   800.20  31.58 o    1
   5  13  -6  1450.96  1407.91  34.53 o    1
   5  13  -5   372.42   377.94  23.68 o    1
  -5  13   4   181.33   170.81  21.85 o    1
  -5  13   3  1058.35  1136.10  38.64 o    1
  -5  13   2  1339.71  1372.92  28.73 o    1
  -5  13   1  1370.59  1419.88  30.00 o    1
  -5 -13   0   834.68   907.36  28.33 o    1
   5 -13   1   172.47   151.94  24.21 o    1
   5  13   2   558.42   629.73  28.06 o    1
   5 -13   3  1150.26  1197.39  32.33 o    1
  -5  13  -4   987.54   974.01  31.30 o    1
   5 -13   5   478.02   419.35  32.23 o    1
   5 -13   6   110.02    87.85  31.54 <    1
   5 -13   7    26.61    -5.43  32.00 <    1
   5 -13   8   517.66   533.27  71.21 o    1
  -5  14  11   333.83   343.08  69.57 o    1
  -5  14  10   338.56   355.43  46.63 o    1
  -5  14   9   444.83   413.24  45.31 o    1
  -5  14   8   718.79   679.26  44.88 o    1
   5 -14  -7    98.97    92.99  32.97 <    1
   5  14  -6    86.13    99.06  28.66 o    1
   5  14  -5  1419.65  1460.18  42.33 o    1
  -5  14   4   882.99   816.41  32.48 o    1
  -5  14   3   663.68   629.36  35.95 o    1
  -5  14   2   418.58   432.86  30.13 o    1
  -5  14   1   657.64   685.99  26.63 o    1
  -5 -14   0   531.50   556.46  29.46 o    1
  -5  14  -1  1389.44  1310.98  34.83 o    1
   5 -14   2   868.23   870.77  31.68 o    1
  -5 -14  -3   142.59   140.13  24.88 o    1
   5 -14   4   143.51   113.57  29.07 o    1
  -5 -14  -5   937.87   928.95  33.09 o    1
   5 -14   6   283.55   297.20  33.15 o    1
   5 -14   7   546.06   591.26  45.39 o    1
   5  15  -8   456.32   415.23  48.21 o    1
   5  15  -7   939.66   940.52  53.53 o    1
   5  15  -6   568.75   670.11  35.57 o    1
   5  15  -5   172.89   166.94  29.95 o    1
  -5  15   4    37.65    42.64  29.59 <    1
  -5  15   3   299.60   263.23  28.91 o    1
  -5  15   2  1078.54  1045.24  35.26 o    1
   5 -15  -1  1269.52  1217.13  36.98 o    1
  -5  15   0   180.14   170.22  26.26 o    1
  -5  15  -1    50.95    47.26  25.31 <    1
   5 -15   2   137.87   148.69  27.15 o    1
  -5  15  -3   923.31  1149.97  34.16 o    1
   5 -15   4   630.54   723.93  35.96 o    1
   5 -15   5   349.71   406.50  30.76 o    1
   5 -15   6    38.52    45.67  39.38 <    1
   5 -16  -7    40.51   107.89  63.95 <    1
   5  16  -6   337.29   275.20  46.63 o    1
   5  16  -5   437.03   451.69  31.98 o    1
  -5  16   4   842.77   891.46  36.00 o    1
  -5  16   3   625.90   634.08  34.61 o    1
  -5  16   2    11.42    20.94  28.39 <    1
  -5  16   1     9.96   -12.36  30.98 <    1
  -5  16   0   840.01   846.38  35.89 o    1
   5 -16   1   656.03   695.57  34.12 o    1
  -5 -16  -2   550.71   574.74  30.32 o    1
  -5 -16  -3   202.56   188.42  29.22 o    1
  -5  16  -4    44.86    71.02  27.94 <    1
   5 -16   5   372.70   412.95  40.43 o    1
   5  17  -5   309.48   291.17  33.13 o    1
  -5  17   4    86.81   100.53  33.08 o    1
  -5  17   3   114.46   126.15  32.65 o    1
  -5  17   2  1094.52  1180.66  39.26 o    1
  -5  17   1   657.09   698.97  35.48 o    1
   5 -17   0   173.55   158.93  31.12 o    1
  -5  17  -1    52.43    45.40  31.05 <    1
   5 -17   2   462.08   445.60  31.42 o    1
   5 -17   3   180.65   156.80  40.66 o    1
  -5 -17  -4   359.76   419.75  92.60 o    1
  -5 -17  -5   261.28   253.97  73.16 o    1
  -5 -18   4   476.90   530.39  71.64 o    1
  -5 -18   3   271.37   222.86  71.55 o    1
  -5 -18   2    93.84    93.03  66.61 <    1
   5  18  -1   143.54    94.48  52.19 <    1
  -5 -18   0   328.34   408.38  50.51 o    1
  -5 -18  -1   533.10   579.63  79.73 o    1
  -5 -18  -3     4.48    18.38  90.08 <    1
  -5 -19   3   296.31   286.75  75.12 o    1
  -5 -19   2   209.80   263.53 100.45 <    1
  -5 -19   1   347.13   400.60  97.87 o    1
  -6   0  10  2684.21  2619.36  99.39 o    1
  -6   0  -4   654.89   579.95  60.66 o    1
  -6   0  -6  3219.73  3170.03  86.88 o    1
  -6   0 -10   417.85   448.54  98.29 o    1
  -6  -1  14   105.50   106.40  91.44 <    1
  -6   1  13   433.51   415.69  62.12 o    1
  -6  -1  12   817.36   761.80  88.79 o    1
  -6   1  11   542.00   552.94  57.17 o    1
  -6  -1  10   311.82   323.04  77.31 o    1
  -6   1   8  2412.17  2419.78  62.82 o    1
  -6   1  -3  2407.33  2226.68  51.98 o    1
  -6   1  -4  2914.50  2831.44  55.85 o    1
  -6   1  -5   401.12   370.68  41.01 o    1
  -6   1  -6   202.56   166.53  41.27 o    1
  -6  -1  -7   470.68   420.84  66.78 o    1
  -6   1  -9   595.46   507.74  91.68 o    1
  -6  -1 -10   131.73   213.80  94.86 <    1
  -6  -2  14    55.95    73.98  86.97 <    1
  -6   2  13   134.49   126.56  59.32 <    1
  -6  -2  11  1027.94   997.66  61.54 o    1
  -6  -2  10   180.97   165.76  72.86 <    1
  -6  -2   9  2792.78  2588.74  67.38 o    1
  -6  -2   8   359.87   416.48  69.83 o    1
  -6   2   7   381.47   356.18  69.98 o    1
  -6   2  -3   533.97   508.94  40.81 o    1
  -6   2  -4   217.18   198.98  49.52 o    1
  -6   2  -5  2856.04  2634.85  54.27 o    1
  -6   2  -6   260.40   181.47  39.87 o    1
  -6  -2  -7  1502.01  1552.09  79.33 o    1
  -6  -2  -8    18.19    58.73  64.89 <    1
  -6   2  -9   129.98   133.72  84.06 <    1
  -6  -2 -10    81.53   148.73  90.57 <    1
  -6  -3  14    49.86    66.52  86.16 <    1
  -6  -3  13   876.81   798.74  93.05 o    1
  -6   3  12   171.68   150.36  57.05 <    1
  -6  -3  11   821.52   838.54  60.43 o    1
  -6  -3  10    39.88    51.64  70.61 <    1
  -6   3   9   592.35   505.98  76.24 o    1
   6   3  -8   610.79   452.04  53.09 o    1
  -6   3   7  3451.93  3370.04  67.33 o    1
  -6   3  -4   624.14   474.12  39.23 o    1
  -6   3  -5   941.34   876.15  36.88 o    1
  -6  -3  -6    53.96    80.49  63.74 <    1
  -6  -3  -7   783.56   740.65  74.41 o    1
  -6   3  -8   213.23   251.17  52.73 o    1
  -6   3  -9  1194.57  1196.81 100.07 o    1
  -6  -3 -10    42.43    43.27  91.86 <    1
  -6  -4  14   537.36   540.73  94.97 o    1
  -6  -4  13   106.39    90.34  85.10 <    1
  -6  -4  11   139.82   151.73  72.27 <    1
  -6   4  10  2157.58  2130.52  98.12 o    1
  -6  -4   9   660.59   813.70  75.70 o    1
  -6   4   8   893.18   961.59  53.59 o    1
   6   4  -7    12.22   -15.38  49.31 <    1
  -6   4  -4   682.84   691.98  49.91 o    1
  -6  -4  -5   666.01   655.74  49.78 o    1
  -6   4  -6  2331.85  2331.22  65.61 o    1
  -6  -4  -7   217.07   280.93  70.11 o    1
  -6  -4  -8   280.11   332.84  55.22 o    1
  -6  -4  -9    81.19   142.61  57.35 <    1
  -6  -4 -10   555.07   613.24  99.66 o    1
  -6  -5  14   136.68   107.75  88.50 <    1
  -6  -5  13    10.46   -12.72  81.94 <    1
  -6  -5  12  1087.66  1015.47  89.06 o    1
  -6   5  11    63.98   112.07  54.39 <    1
  -6  -5  10    90.67    99.10  53.15 <    1
  -6   5   9   274.78   262.04  73.67 o    1
  -6  -5   6  4430.50  4383.57  99.29 o    1
  -6  -5  -3   127.98    77.45  59.97 <    1
  -6   5  -4  3499.73  3441.77  56.14 o    1
  -6  -5  -5   170.42   182.89  64.47 <    1
  -6  -5  -6    55.15    94.91  49.69 <    1
  -6  -5  -7    40.56    53.66  50.89 <    1
  -6  -5  -8  1166.93  1161.50  52.60 o    1
  -6  -5  -9    15.10    37.48  55.85 <    1
  -6  -6  14   499.89   736.12  95.57 o    1
  -6  -6  13    21.99   -10.23  80.49 <    1
  -6  -6  12   124.77   149.57  76.00 <    1
  -6   6  11   471.94   466.62  57.68 o    1
  -6   6  10   842.71   943.70  58.09 o    1
  -6  -6   9  1063.78  1063.04  76.96 o    1
  -6   6   8   947.20   958.22  79.16 o    1
   6   6  -7   115.96   173.96  56.65 o    1
  -6  -6   6   425.96   452.66  65.92 o    1
  -6   6  -4   592.52   568.06  49.09 o    1
  -6  -6  -5  1327.17  1297.63  58.32 o    1
  -6  -6  -6  1065.86  1070.73  49.19 o    1
  -6  -6  -7   539.91   510.31  55.40 o    1
  -6  -6  -8   205.83   259.20  46.78 o    1
  -6   6  -9    13.30   122.09  49.56 <    1
  -6  -6 -10   665.63   806.79  93.70 o    1
  -6  -7  14     8.69    89.64  86.52 <    1
  -6  -7  13  1267.70  1450.67  99.05 o    1
  -6  -7  12    26.23   117.44  77.03 <    1
  -6   7  11   725.35   767.05  59.78 o    1
  -6  -7  10    51.11    93.97  68.60 <    1
  -6   7   8    40.29    60.77  47.24 <    1
   6   7  -7  3494.87  3380.28  64.67 o    1
   6   7  -6   516.55   530.10  63.01 o    1
   6   7  -5  1096.43  1120.91  69.22 o    1
  -6   7  -4    26.03     8.21  64.72 <    1
  -6   7  -5   986.58   928.99  82.66 o    1
  -6  -7  -6    51.13    94.78  50.99 <    1
  -6   7  -7   648.62   719.01  50.06 o    1
  -6  -7  -8    31.62    41.87  40.89 <    1
  -6  -7  -9  1663.14  1956.38  75.96 o    1
  -6  -8  13   146.35   272.94  83.75 o    1
  -6  -8  12    84.63   -16.03  75.59 <    1
  -6  -8  11   296.62   348.64  73.86 o    1
  -6   8  10   630.27   685.55  56.02 o    1
  -6  -8   9  1357.18  1459.17  82.01 o    1
   6   8  -8   154.08    92.99  61.53 <    1
   6   8  -7   100.45    83.30  61.76 <    1
   6   8  -6   519.51   502.38  65.24 o    1
  -6   8  -4    93.68    84.07  68.85 <    1
  -6   8  -5  1503.02  1501.39  65.59 o    1
  -6  -8  -6   681.99   655.86  56.66 o    1
  -6  -8  -7   413.14   295.91  48.57 o    1
  -6  -8  -8    98.36   125.48  43.09 <    1
  -6  -8  -9   109.48   221.75  62.04 o    1
  -6  -9  12   723.92   764.66  82.84 o    1
  -6  -9  11   138.38   224.08  71.03 o    1
  -6  -9  10    50.24    33.00  69.68 <    1
  -6  -9   9    80.60   176.51  66.87 <    1
   6   9  -8  2006.60  1800.76  59.63 o    1
   6   9  -7   300.42   313.04  68.77 o    1
   6   9  -6  2546.80  2408.34  88.79 o    1
   6   9  -4   681.73   588.01  69.13 o    1
  -6   9  -3   344.13   320.30  70.48 o    1
  -6   9  -4  2480.30  2350.71  97.08 o    1
  -6  -9  -6    30.81    77.44  54.52 <    1
  -6  -9  -7   124.13   151.46  49.33 o    1
  -6   9  -8   689.72   771.15  67.95 o    1
  -6  -9  -9   179.41   140.07  90.12 <    1
  -6  10  11   177.67   147.00  53.97 <    1
  -6 -10  10  1225.72  1236.49  80.79 o    1
  -6 -10   9    41.13    39.10  63.79 <    1
   6  10  -7   248.57   235.93  70.51 o    1
   6  10  -6   929.02   959.79  78.81 o    1
   6  10  -3    78.94    91.74  66.05 <    1
   6  10  -2   706.10   732.16  73.42 o    1
   6  10  -1    48.15    64.75  66.07 <    1
   6  10   0  2743.48  2643.36  95.96 o    1
   6  10   1   445.92   295.39  75.49 o    1
   6  10   2  1062.74  1035.46  86.90 o    1
   6  10   3   166.49   141.75  81.14 <    1
   6  10   4   550.33   661.81  84.62 o    1
   6 -10   5    48.77    49.08  42.97 <    1
   6 -10   6  1501.26  1533.84  58.53 o    1
  -6 -10  -7   146.60   148.62  58.36 <    1
  -6 -10  -8   141.89   357.09  89.27 o    1
   6  11  -8   372.00   390.68  76.65 o    1
   6  11  -7  1566.18  1259.66  82.25 o    1
   6  11  -6   601.34   572.91  73.88 o    1
   6  11  -5    84.00   119.34  71.21 <    1
   6  11  -4   100.18    72.17  70.57 <    1
   6  11  -3   886.56   838.05  80.05 o    1
   6  11   0   168.17   179.94  76.42 <    1
   6  11   1    61.35   102.55  73.78 <    1
   6  11   2   508.97   394.34  80.68 o    1
  -6  11  -3  1345.50  1305.63  87.16 o    1
  -6  11  -4   461.85   346.76  76.29 o    1
   6 -11   5   468.18   395.27  49.35 o    1
   6 -11   6   148.98   132.62  48.39 <    1
  -6 -11  -7   214.75   203.05  64.31 o    1
   6  12  -9  1497.04  1353.50  90.86 o    1
   6  12  -8    26.17   -18.49  75.96 <    1
   6  12  -7    16.88   -36.23  73.33 <    1
   6  12  -6   131.06   -14.48  72.70 <    1
   6  12  -5  2795.22  2865.35 103.96 o    1
   6  12  -4    13.22    33.32  73.56 <    1
   6  12  -3  1918.13  1940.02  94.87 o    1
   6  12  -1  1915.99  1875.44  93.20 o    1
   6  12   2    79.73   145.70  79.71 <    1
  -6  12  -3    24.98   -82.27  75.90 <    1
   6 -12   5  1308.96  1359.45  57.05 o    1
   6 -12   6     7.66   -31.26  61.35 <    1
   6  13  -9    73.77   -24.99  83.52 <    1
   6  13  -8   535.82   458.69  85.33 o    1
   6  13  -7  1063.02  1057.25  87.49 o    1
   6  13  -6   349.92   275.58  77.81 o    1
   6  13  -5   295.52   360.95  76.56 o    1
   6  13  -4   473.67   477.26  78.67 o    1
   6  13  -3   511.40   508.59  78.60 o    1
   6  13   0   532.99   667.53  84.91 o    1
  -6  13  -1   192.61   149.31  74.76 <    1
  -6  13  -3  1164.44  1252.39  66.87 o    1
  -6  13  -4   643.30   654.40  91.00 o    1
   6 -13   5   124.00   138.98  62.04 <    1
   6  14  -8   212.49   110.12  85.42 <    1
   6  14  -7    41.63  -117.68  78.91 <    1
   6  14  -6   697.26   631.87  87.38 o    1
   6  14  -5     3.52    80.40  79.23 <    1
   6  14  -4  1227.22  1194.64  89.18 o    1
  -6  14   3   502.29   472.10  55.78 o    1
  -6  14   2   266.08   302.97  76.24 o    1
   6  14  -1   343.12   397.74  78.95 o    1
  -6  14   0   989.22  1063.15  63.20 o    1
  -6  14  -1     3.29    -6.76  78.21 <    1
   6  14   2   841.49   783.16  91.28 o    1
  -6  14  -3    25.57     1.65  81.18 <    1
   6 -14   4   192.94   211.61  50.29 o    1
   6  15  -7   206.00   139.68  80.07 <    1
   6  15  -6  1087.05  1209.74  98.87 o    1
   6  15  -5     7.53    -5.75  82.48 <    1
   6  15  -4    93.34    13.60  79.22 <    1
   6  15  -3   142.75   201.47  81.36 <    1
   6  15  -2  2602.82  2830.38 111.84 o    1
   6  15  -1   162.44   200.71  83.25 <    1
  -6  15   0   139.10   160.78  57.07 <    1
   6  15   1     4.58    45.95  84.03 <    1
  -6  15  -2   996.00   993.34  94.57 o    1
  -6  15  -3   204.04   223.18  62.56 o    1
  -6  16   6   100.65   126.35  82.54 <    1
   6  16  -5   978.52  1077.61 102.06 o    1
   6  16  -4   139.36   214.65  88.01 <    1
  -6  16   3   258.78   287.07  58.54 o    1
   6  16  -1   274.08   248.87  85.63 <    1
  -6  16   0   132.10   163.49  60.14 <    1
  -6  16  -1  1079.69  1197.86  70.93 o    1
  -6  17   4    73.44    16.35  82.56 <    1
  -7   0  11   695.10   667.35  83.83 o    1
  -7   0   9  2842.26  3021.65 108.01 o    1
   7   0  -7   170.15   139.86  32.07 o    1
   7   0  -5  5455.43  5297.90  77.33 o    1
  -7   0  -3   166.64   167.05  60.32 <    1
  -7   0  -5  2466.26  2749.56  86.44 o    1
  -7   0  -7   894.83  1020.30  62.37 o    1
  -7   0  -9   108.25   196.44  88.18 <    1
  -7   1  12   394.74   403.87  62.74 o    1
  -7   1  11   521.31   435.96  58.78 o    1
  -7   1  10    78.89   114.25  53.88 <    1
  -7  -1   9   545.29   532.22  51.40 o    1
   7   1  -8   791.89   779.70  37.86 o    1
   7   1  -7  2267.79  2271.70  44.54 o    1
   7   1  -6   907.79   891.41  31.26 o    1
   7   1  -5   774.26   821.11  27.56 o    1
   7   1  -4   966.50   862.27  51.49 o    1
  -7  -1  -2   548.15   499.08  62.83 o    1
  -7   1  -3  2594.13  2454.62  57.71 o    1
  -7   1  -4   973.04   964.80  48.49 o    1
  -7   1  -5   842.48   768.85  47.49 o    1
  -7   1  -6    47.38    67.84  32.95 <    1
  -7   1  -7   450.51   407.62  52.19 o    1
   7  -1   8   384.55   397.36  90.03 o    1
  -7   1  -9   582.32   696.66  97.08 o    1
  -7   2  12   138.43   129.74  57.43 <    1
  -7   2  11    53.07    84.55  55.12 <    1
  -7   2  10  1887.41  1822.51  68.74 o    1
   7   2  -9   124.23   162.62  41.21 o    1
   7   2  -8   777.25   813.74  45.99 o    1
   7   2  -7    28.06    89.01  39.13 <    1
   7   2  -6  2367.87  2308.71  66.75 o    1
   7   2  -5   254.17   250.19  27.14 o    1
   7  -2  -4  6849.98  6993.74  64.31 o    1
  -7   2  -2  2849.09  2702.32  82.57 o    1
  -7   2  -3    40.20    37.12  34.40 <    1
  -7   2  -4   560.15   588.35  39.23 o    1
  -7   2  -5    99.22   139.96  41.91 o    1
  -7   2  -6  2069.78  1999.79  53.74 o    1
   7  -2   7    50.67    10.36  43.39 <    1
   7  -2   8   224.19   286.21  62.65 o    1
  -7   2  -9    28.24   118.94  88.82 <    1
  -7   3  12  1080.62  1016.43  68.90 o    1
  -7   3  11    77.79   159.43  55.95 <    1
  -7   3  10   140.64   153.95  56.60 <    1
   7   3  -9   210.74   183.55  37.15 o    1
   7   3  -8  1707.72  1800.11  47.26 o    1
   7   3  -7   720.22   633.16  45.34 o    1
   7   3  -6  2758.05  2761.50  75.15 o    1
   7   3  -5   161.73   154.54  40.20 o    1
  -7   3   4   760.35   809.98  73.57 o    1
  -7   3  -2  2036.94  2062.81  55.69 o    1
  -7   3  -3   679.85   809.17  45.62 o    1
  -7   3  -4  2022.28  2069.18  55.19 o    1
  -7  -3  -5   308.87   314.67  51.91 o    1
  -7   3  -6    83.27    79.14  41.86 <    1
  -7   3  -7    59.72    79.93  44.59 <    1
  -7  -3  -8  1042.44  1099.12  48.23 o    1
  -7   3  -9   156.91   156.16  88.50 <    1
  -7   4  12    68.50    37.11  60.46 <    1
  -7  -4  11   597.65   597.23  61.99 o    1
   7   4 -10   487.06   446.74  42.04 o    1
   7   4  -9  1557.42  1441.79  42.19 o    1
   7   4  -8   363.77   396.28  39.93 o    1
   7   4  -7   331.80   368.25  37.99 o    1
   7   4  -6   656.69   682.71  39.55 o    1
   7   4  -5  1553.58  1553.58  51.81 o    1
  -7  -4  -2  1008.78  1049.32  73.75 o    1
  -7   4  -3   493.58   450.36  37.25 o    1
  -7  -4  -4   362.79   371.89  37.30 o    1
  -7  -4  -5  1248.83  1138.86  58.72 o    1
  -7   4  -6   583.24   541.11  44.95 o    1
  -7   4  -7   835.20   781.79  59.56 o    1
  -7  -4  -8    43.12    81.81  42.01 <    1
  -7   5  12    11.27   -22.12  70.06 <    1
  -7   5  11   902.90  1027.72  64.62 o    1
   7   5 -10    10.37    38.52  40.35 <    1
   7   5  -9   370.11   321.37  39.86 o    1
   7   5  -8    36.22    20.79  38.98 <    1
   7   5  -7  4758.19  4740.89  62.50 o    1
   7   5  -6   135.12   178.76  44.35 o    1
   7   5  -5    89.70   113.24  42.40 <    1
  -7   5   4   102.59   118.39  42.09 <    1
   7   5  -2   149.25     7.59  56.04 <    1
  -7   5  -3  5226.39  5150.04  79.60 o    1
  -7   5  -4    35.32    -7.48  39.97 <    1
  -7   5  -5   546.32   478.67  53.46 o    1
  -7  -5  -6    11.48   -18.48  42.78 <    1
  -7  -5  -7   736.36   872.42  51.36 o    1
  -7  -5  -8    17.07   -44.68  48.12 <    1
  -7  -5  -9   468.45   567.41  89.18 o    1
  -7   6  12    84.80    31.19  60.83 <    1
  -7   6  11   377.98   432.43  60.90 o    1
   7   6 -10   910.87   872.02  47.11 o    1
   7   6  -9   741.54   697.78  36.98 o    1
   7   6  -8   305.28   319.52  33.91 o    1
   7   6  -7   249.49   291.22  40.06 o    1
   7   6  -6  1396.36  1289.84  54.10 o    1
   7   6  -5   578.55   673.86  64.08 o    1
  -7   6   4  2156.93  2336.01  86.70 o    1
  -7   6  -2  1563.97  1568.74  76.87 o    1
  -7   6  -3   318.72   326.49  50.90 o    1
  -7   6  -4   236.85   257.22  50.93 o    1
  -7  -6  -5   684.76   626.11  46.45 o    1
  -7  -6  -6  1010.96  1014.90  51.31 o    1
  -7  -6  -7   447.97   465.56  58.58 o    1
  -7  -6  -8   135.99    81.85  58.77 <    1
  -7  -6  -9   113.07    89.09  81.40 <    1
  -7  -7  12   935.92   933.40  92.10 o    1
  -7   7  11   135.47   264.96  59.74 o    1
   7   7 -10   185.93   164.54  43.01 o    1
   7   7  -9    10.22    18.25  34.48 <    1
   7   7  -8  1522.00  1458.11  41.29 o    1
   7   7  -7   158.86   220.56  47.90 o    1
   7   7  -6  1481.24  1505.73  56.13 o    1
  -7   7   5    23.69    23.38  47.33 <    1
  -7   7   4   914.71   987.42  50.70 o    1
   7   7  -3    34.42    94.21  59.37 <    1
   7  -7   2  1019.08   986.28  58.74 o    1
   7   7   3   200.48   312.15  76.44 o    1
  -7   7  -4  1782.03  1658.09  52.04 o    1
  -7   7  -5     9.60     3.81  50.15 <    1
  -7  -7  -6   150.70   183.36  55.31 o    1
  -7  -7  -7   105.93   115.22  56.45 <    1
  -7  -7  -8   956.15   916.21  67.57 o    1
  -7  -7  -9    15.00   -96.78  82.66 <    1
  -7  -8  12    55.35   191.14  82.09 <    1
  -7   8  11   365.95   403.91  49.82 o    1
   7   8 -10  1166.67  1182.05  50.97 o    1
   7   8  -9   298.58   276.04  35.91 o    1
   7   8  -8   755.10   735.93  44.16 o    1
   7   8  -7    47.13   108.61  46.28 <    1
   7   8  -6  1404.87  1389.01  57.62 o    1
   7   8  -5   877.48   967.44  40.81 o    1
   7  -8  -4  3539.47  3527.77  56.36 o    1
   7  -8  -3   480.14   631.77  68.82 o    1
  -7   8   2     1.91    34.01  35.12 <    1
   7  -8  -1   312.84   262.42  48.32 o    1
   7  -8   0  3175.89  3036.61  99.34 o    1
  -7   8  -1   851.39   896.89  54.67 o    1
  -7   8  -2  1900.47  1872.07  52.21 o    1
  -7  -8  -3    75.05   116.15  41.76 <    1
  -7   8  -4   713.46   724.79  57.44 o    1
  -7  -8  -5   197.51   196.77  53.99 o    1
  -7  -8  -6  1290.36  1356.88  67.29 o    1
  -7   8  -7   370.87   405.08  60.86 o    1
  -7  -8  -8    38.68    71.31  84.58 <    1
  -7  -9  12   117.07   106.54  81.11 <    1
   7   9 -11   412.16   427.68  61.16 o    1
   7   9 -10   108.58   129.10  38.29 o    1
   7   9  -9   350.58   307.95  37.58 o    1
   7   9  -8    90.61   104.95  50.95 <    1
   7   9  -7  2415.59  2393.25  54.11 o    1
   7   9  -6    84.55    97.06  32.82 <    1
   7   9  -5   127.39   100.68  39.05 <    1
  -7   9   4   211.31   225.07  33.06 o    1
   7  -9  -3  2693.24  2744.75  94.81 o    1
   7  -9  -2   559.41   574.24  52.90 o    1
  -7   9   1  2631.81  2824.23  66.56 o    1
  -7   9   0   281.39   299.62  41.36 o    1
  -7   9  -1    91.23    15.17  41.56 <    1
  -7   9  -2    70.77    88.44  50.65 <    1
   7  -9   3  2747.69  2824.15  60.61 o    1
   7  -9   4   135.46    62.77  53.50 <    1
   7  -9   5   516.22   447.11  54.73 o    1
  -7  -9  -6    72.05    96.35  47.25 <    1
  -7  -9  -7   303.69   317.35  63.07 o    1
   7  10 -11   396.62   390.11  57.37 o    1
   7  10 -10    76.04    53.61  38.90 <    1
   7  10  -9   927.17   903.25  50.49 o    1
   7  10  -8     5.06     2.38  41.75 <    1
   7  10  -7   348.11   316.94  42.36 o    1
   7  10  -6   180.60   226.28  34.53 o    1
   7  10  -5  1157.12  1167.98  39.08 o    1
   7  10  -4   279.18   185.43  70.14 <    1
   7  10  -3  1111.23   992.66  73.58 o    1
  -7  10   2    81.65    55.26  47.46 <    1
  -7  10   1   663.89   651.08  73.02 o    1
   7  10   0   235.29   188.71  77.25 <    1
   7 -10   1  1309.25  1229.20  87.18 o    1
  -7  10  -2   198.87   142.05  43.10 o    1
   7 -10   3   374.25   282.64  53.59 o    1
  -7  10  -4     8.11   -54.31  45.26 <    1
   7 -10   5   878.24   882.01  46.33 o    1
   7 -10   6    86.96    91.37  43.59 <    1
   7  11 -10    25.77   -12.07  47.38 <    1
   7  11  -9    50.06    20.70  45.46 <    1
   7  11  -8   687.09   680.58  59.33 o    1
   7  11  -7   815.36   830.33  46.83 o    1
   7  11  -6   772.29   822.83  38.82 o    1
   7  11  -5   427.03   454.58  51.13 o    1
  -7  11   4   215.46   243.21  49.17 o    1
   7 -11  -3   690.78   645.45  80.95 o    1
  -7  11   1   890.96   883.78  55.45 o    1
  -7  11   0   358.93   398.67  43.62 o    1
   7 -11   1   355.18   375.55  54.91 o    1
   7 -11   2   507.16   556.27  46.25 o    1
   7 -11   3   886.14   942.81  52.49 o    1
   7 -11   4   695.54   734.39  62.55 o    1
   7 -11   5    82.15    85.91  50.20 <    1
  -7  12  10   839.91   823.35  67.07 o    1
   7  12  -9    15.95    32.32  57.30 <    1
   7  12  -8   251.54   230.16  45.85 o    1
   7  12  -7    72.20    91.22  43.19 <    1
   7  12  -6   823.89   869.37  40.51 o    1
   7  12  -5    18.70    40.69  35.41 <    1
  -7  12   4  2448.83  2364.79  56.68 o    1
  -7  12   3   112.90   108.37  40.90 <    1
   7 -12  -2    17.65    43.30  40.90 <    1
  -7  12   1   127.19   124.88  42.18 <    1
  -7  12   0  2321.06  2316.09  68.63 o    1
  -7  12  -1    31.09   -29.49  51.67 <    1
   7 -12   2  1142.77  1098.41  51.18 o    1
  -7  12  -3    51.25    45.96  45.12 <    1
   7 -12   4   165.53   163.49  59.69 <    1
  -7  12  -5    26.11    38.71  84.80 <    1
  -7  13   9   214.14   210.41  60.70 o    1
   7  13  -8   315.64   342.85  49.05 o    1
   7  13  -7   663.66   725.42  63.29 o    1
   7  13  -6   665.82   702.71  48.31 o    1
   7  13  -5    46.27    50.14  42.37 <    1
   7 -13  -4   370.93   358.34  53.97 o    1
  -7  13   3   704.41   677.02  47.49 o    1
  -7  13   2   244.04   264.54  44.95 o    1
  -7  13   1   589.64   553.98  46.68 o    1
  -7  13   0   615.18   614.62  48.39 o    1
   7 -13   1    46.59    72.29  45.14 <    1
   7 -13   2   469.89   417.83  58.00 o    1
   7 -13   3   714.97   939.32  68.26 o    1
  -7  13  -4   435.41   465.32  77.15 o    1
   7 -14  -7   129.21   157.93  86.57 <    1
   7  14  -6     9.61    31.36  46.41 <    1
   7  14  -5   827.29   908.38  50.92 o    1
   7 -14  -4   204.34   176.55  57.48 o    1
  -7  14   3   495.93   418.04  57.86 o    1
  -7  14   2   135.95   135.57  45.46 <    1
  -7  14   1   297.17   283.35  41.72 o    1
  -7  14   0   242.49   277.43  46.33 o    1
   7 -14   1   807.84   961.59  63.27 o    1
  -7  14  -2     5.76    -2.11  48.97 <    1
  -7  14  -3   166.23    73.26  86.98 <    1
  -7  15   4    31.54    80.65  57.56 <    1
  -7  15   3   930.88  1007.71  69.54 o    1
  -7  15   2   380.35   375.33  48.55 o    1
  -7  15   1  1171.68  1164.96  55.23 o    1
  -7  15   0    50.89    63.67  76.07 <    1
  -7  15  -1   132.20   191.63  85.55 <    1
  -7  16   4  1079.48  1088.34  88.35 o    1
  -7  16   3    67.77    25.35  80.05 <    1
  -7  16   2     1.75    -8.19 123.01 <    1
   8   1 -12   323.02   447.27  53.47 o    1
   8   1 -11   138.46   130.03  34.30 o    1
   8   1 -10   294.70   314.45  32.68 o    1
   8   1  -9   618.38   587.92  32.54 o    1
   8  -1  -8   847.97   832.97  28.76 o    1
   8   1  -7   818.49   854.30  29.77 o    1
   8   1  -6   911.13   952.18  23.88 o    1
   8   1  -5   563.99   594.06  24.81 o    1
   8  -1  -4   315.89   345.43  16.01 o    1
  -8   1   3  2040.72  2113.76  25.81 o    1
   8  -1  -2  2995.15  2918.65  30.00 o    1
  -8   1   1   525.25   543.69  19.39 o    1
  -8   1   0   516.65   530.93  18.67 o    1
  -8   1  -1   565.76   630.19  18.19 o    1
   8   1   2   621.71   704.11  18.77 o    1
  -8   1  -3   988.21   988.55  25.58 o    1
  -8   1  -4  1037.67   970.16  26.15 o    1
  -8  -1  -5   276.15   277.63  26.68 o    1
  -8   1  -6   112.90   120.17  32.12 o    1
  -8   1  -7   233.52   257.68  37.15 o    1
  -8   1  -8   298.58   359.50  49.79 o    1
   8  -2 -12   343.58   306.33  56.96 o    1
   8   2 -11   180.43   225.03  34.25 o    1
   8   2 -10   375.33   465.46  33.52 o    1
   8   2  -9  1058.23  1161.08  36.03 o    1
   8   2  -8   337.45   337.56  27.80 o    1
   8   2  -7   130.60   209.19  20.99 o    1
   8   2  -6   975.64  1062.67  23.14 o    1
   8   2  -5  1531.42  1486.60  30.48 o    1
  -8   2   4   433.05   458.92  19.28 o    1
  -8   2   3  2444.56  2349.15  29.72 o    1
  -8   2   2  1573.64  1558.64  21.24 o    1
  -8   2   1   550.23   533.48  18.76 o    1
  -8   2   0  1013.84  1017.06  21.19 o    1
  -8   2  -1  1615.54  1653.30  24.90 o    1
   8  -2   2   100.78   128.20  18.44 o    1
  -8   2  -3   460.75   471.32  23.45 o    1
  -8   2  -4   674.27   683.39  24.72 o    1
  -8  -2  -5   592.14   652.45  30.14 o    1
  -8   2  -6   157.95   179.71  27.61 o    1
  -8   2  -7   573.76   582.27  37.53 o    1
  -8   2  -8   271.90   282.96  48.95 o    1
   8  -3 -12   194.06   243.74  48.96 o    1
   8   3 -11   364.82   450.63  37.39 o    1
   8   3 -10   449.36   514.13  33.54 o    1
   8   3  -9   144.46   215.30  29.18 o    1
   8   3  -8   797.16   818.87  25.89 o    1
   8   3  -7  1374.36  1454.00  29.12 o    1
   8   3  -6   264.31   349.94  25.39 o    1
   8   3  -5  1013.38  1051.91  28.87 o    1
  -8   3   4  1118.70  1184.93  26.15 o    1
  -8   3   3   628.33   700.97  20.28 o    1
  -8   3   2   677.50   664.16  22.54 o    1
  -8   3   1  1851.45  1891.94  25.36 o    1
  -8   3   0   851.20   899.24  25.15 o    1
  -8   3  -1   224.44   254.04  20.32 o    1
  -8   3  -2   951.53   941.25  27.58 o    1
  -8   3  -3  1170.55  1298.69  26.72 o    1
  -8   3  -4   241.33   301.54  27.37 o    1
  -8  -3  -5   749.69   800.43  33.22 o    1
  -8   3  -6   222.26   247.06  32.68 o    1
  -8   3  -7   195.20   205.94  34.79 o    1
  -8  -3  -8    42.85   101.99  95.70 <    1
  -8  -4  12   139.58   135.92  65.44 <    1
   8   4 -11   552.39   561.93  38.35 o    1
   8   4 -10   437.21   527.38  36.12 o    1
   8   4  -9   310.90   362.04  31.86 o    1
   8   4  -8   393.26   384.42  24.34 o    1
   8   4  -7   666.73   645.96  27.58 o    1
   8   4  -6   504.82   555.10  26.87 o    1
   8   4  -5  1111.90  1176.78  27.14 o    1
  -8   4   4  2399.41  2315.84  38.95 o    1
  -8   4   3   179.66   196.51  18.66 o    1
  -8   4   2   160.68   146.10  19.26 o    1
  -8   4   1  1522.64  1564.12  25.78 o    1
  -8  -4   0  1166.53  1249.90  23.55 o    1
  -8   4  -1   804.20   889.45  28.98 o    1
  -8   4  -2   975.32   939.99  28.85 o    1
  -8   4  -3   308.31   260.49  24.42 o    1
  -8   4  -4   197.06   211.56  26.43 o    1
  -8  -4  -5   313.06   366.67  31.89 o    1
  -8  -4  -6   912.39   846.06  32.67 o    1
  -8   4  -7   178.01   151.61  34.72 o    1
  -8  -5  12   485.23   488.06  69.25 o    1
   8  -5 -11    36.05    54.62  36.46 <    1
   8   5 -10   577.37   742.94  32.45 o    1
   8   5  -9   673.77   757.15  27.58 o    1
   8   5  -8   414.07   423.37  24.70 o    1
   8   5  -7   383.18   358.76  22.91 o    1
   8   5  -6  2274.16  2265.45  39.77 o    1
  -8  -5   5   730.50   815.17  26.18 o    1
  -8   5   4   104.31   107.64  22.25 o    1
  -8   5   3   952.64  1034.76  24.54 o    1
  -8   5   2  1567.79  1584.40  31.21 o    1
  -8   5   1    69.92    78.02  21.01 o    1
  -8  -5   0  1223.83  1303.18  26.69 o    1
  -8   5  -1  1435.75  1541.39  33.96 o    1
  -8   5  -2   576.94   521.57  26.19 o    1
  -8  -5  -3   282.56   262.08  28.54 o    1
  -8   5  -4  1129.03  1221.63  36.97 o    1
  -8   5  -5   355.20   420.69  28.17 o    1
  -8  -5  -6    60.42    70.70  38.52 <    1
  -8  -5  -7   292.54   318.99  34.07 o    1
   8  -6 -11   450.47   462.43  42.87 o    1
   8   6 -10   267.44   254.48  31.62 o    1
   8   6  -9   453.04   511.24  34.24 o    1
   8   6  -8   506.48   508.73  27.11 o    1
   8   6  -7   202.25   251.63  25.34 o    1
   8   6  -6   893.06   853.59  32.07 o    1
   8   6  -5  1093.85  1125.33  28.48 o    1
  -8   6   4   839.33   861.69  31.38 o    1
  -8   6   3   899.32  1038.19  25.55 o    1
  -8   6   2   854.15   895.15  27.19 o    1
  -8   6   1   658.62   635.42  26.19 o    1
  -8  -6   0   918.82   998.58  32.86 o    1
  -8   6  -1  1478.04  1689.34  35.41 o    1
  -8   6  -2   316.40   288.07  31.86 o    1
  -8  -6  -3   431.75   465.56  31.36 o    1
  -8   6  -4   273.52   235.32  34.35 o    1
  -8  -6  -5   253.60   237.10  30.88 o    1
  -8  -6  -6   667.47   627.30  41.93 o    1
  -8  -6  -7   205.29   249.50  39.31 o    1
  -8  -7  11   149.35   137.01  45.65 o    1
   8   7 -10   431.32   399.50  29.77 o    1
   8   7  -9    80.49    98.72  27.57 o    1
   8   7  -8   525.81   587.58  32.81 o    1
   8   7  -7   916.01   886.64  33.22 o    1
   8   7  -6   185.24   214.39  27.70 o    1
   8   7  -5   599.82   745.70  35.00 o    1
  -8   7   4  1194.38  1215.06  34.79 o    1
  -8   7   3   448.70   517.29  36.03 o    1
  -8   7   2   277.73   297.44  26.89 o    1
  -8   7   1  1992.36  1949.20  45.81 o    1
  -8  -7   0   373.56   349.82  26.86 o    1
  -8   7  -1   111.30   122.26  24.37 o    1
   8  -7   2   581.62   537.52  31.84 o    1
  -8  -7  -3   862.93   904.55  32.63 o    1
  -8   7  -4    48.65    35.26  28.58 <    1
  -8  -7  -5   688.54   625.77  37.33 o    1
  -8  -7  -6    90.14    81.37  42.99 <    1
   8  -7   7   145.36   203.95  74.12 <    1
  -8  -8  12   233.27   339.70  78.72 o    1
   8   8 -11   159.84   186.26  36.80 o    1
   8   8 -10   370.79   350.35  30.02 o    1
   8   8  -9   846.04   878.73  36.70 o    1
   8   8  -8   122.60   140.86  26.23 o    1
   8   8  -7   308.35   341.25  30.15 o    1
   8   8  -6   979.84  1003.47  31.13 o    1
   8   8  -5  1231.04  1249.31  33.33 o    1
  -8   8   4   352.72   390.38  28.78 o    1
  -8   8   3   718.30   813.93  37.17 o    1
  -8   8   2   562.42   564.02  32.02 o    1
  -8   8   1   228.34   255.67  33.05 o    1
  -8  -8   0   809.92   800.48  33.25 o    1
  -8   8  -1  1557.93  1609.28  46.15 o    1
  -8   8  -2   304.62   391.58  36.06 o    1
  -8  -8  -3   147.96   168.60  29.53 o    1
   8  -8   4   513.18   467.45  35.82 o    1
  -8   8  -5   337.46   366.02  34.43 o    1
  -8  -8  -6   259.63   265.98  38.18 o    1
   8   9 -11    85.95   146.16  36.15 o    1
   8   9 -10   213.85   244.39  38.07 o    1
   8   9  -9   486.26   495.04  31.67 o    1
   8   9  -8   368.20   403.71  31.68 o    1
   8   9  -7   247.92   287.31  30.89 o    1
   8   9  -6   972.84  1094.83  34.60 o    1
   8   9  -5   407.61   423.11  28.98 o    1
  -8   9   4    78.80    83.67  29.53 <    1
  -8   9   3   947.70   938.26  37.94 o    1
  -8   9   2  1568.68  1529.51  42.19 o    1
  -8   9   1    97.56    87.43  36.24 <    1
  -8  -9   0   507.29   549.45  32.09 o    1
  -8   9  -1   592.10   531.10  37.05 o    1
   8  -9   2   330.31   371.85  31.45 o    1
   8  -9   3   271.79   257.05  30.84 o    1
   8  -9   4   727.62   621.09  39.77 o    1
  -8  -9  -5   173.37   155.06  43.41 o    1
   8  -9   6    88.45   108.78  77.76 <    1
   8  10 -10   290.40   319.06  39.44 o    1
   8  10  -9    43.11    68.64  35.14 <    1
   8  10  -8   563.00   539.38  35.71 o    1
   8  10  -7   477.20   517.22  32.96 o    1
   8  10  -6   169.96   169.96  24.72 o    1
   8  10  -5   615.59   619.42  31.43 o    1
  -8  10   4   749.79   919.77  34.72 o    1
  -8  10   3   182.75   194.92  32.81 o    1
  -8  10   2   305.25   272.54  28.75 o    1
  -8  10   1   455.81   515.56  32.30 o    1
  -8 -10   0   880.02   842.91  43.45 o    1
  -8  10  -1   178.86   192.59  30.97 o    1
   8 -10   2   786.92   803.55  35.74 o    1
  -8  10  -3   433.07   351.15  32.86 o    1
  -8  10  -4    39.63    29.73  48.86 <    1
  -8  10  -5   175.04   143.74  95.73 <    1
  -8 -11  10   302.10   429.71  78.58 o    1
   8  11  -9   236.93   272.78  34.53 o    1
   8  11  -8   258.78   266.76  32.46 o    1
   8  11  -7   473.47   540.39  34.15 o    1
   8  11  -6   315.23   310.49  27.24 o    1
   8  11  -5   196.73   276.27  30.60 o    1
  -8  11   4   630.40   696.53  34.29 o    1
  -8  11   3   407.34   350.74  36.19 o    1
  -8  11   2   640.11   678.51  34.35 o    1
  -8  11   1  1020.71   975.23  41.18 o    1
  -8 -11   0   173.58   211.03  31.52 o    1
  -8  11  -1   189.41   196.78  31.31 o    1
   8 -11   2   312.11   298.06  35.03 o    1
  -8  11  -3   388.46   470.89  69.09 o    1
  -8  11  -4   309.93   275.70  64.85 o    1
  -8  12   9   492.68   425.70  46.38 o    1
   8  12  -8    74.07    91.62  36.98 <    1
   8  12  -7    29.89    64.85  30.79 <    1
   8  12  -6   464.67   579.41  34.71 o    1
   8  12  -5   696.37   754.29  35.35 o    1
  -8  12   4    98.04    72.18  28.76 <    1
  -8  12   3   838.58   822.01  36.75 o    1
  -8  12   2   507.32   518.34  32.82 o    1
  -8  12   1   161.35   157.41  32.28 o    1
  -8 -12   0   434.05   455.87  33.70 o    1
  -8  12  -1   735.39   760.42  36.92 o    1
  -8  12  -2    20.00    -5.58  81.54 <    1
  -8  12  -3    90.09    11.39  83.83 <    1
  -8 -13   8   386.45   439.83  75.27 o    1
   8 -13  -7   350.43   332.86  55.46 o    1
  -8  13   6   188.73   237.40  37.88 o    1
   8  13  -5   368.93   403.09  34.15 o    1
  -8  13   4   270.07   278.10  32.44 o    1
  -8  13   3   256.91   263.48  32.14 o    1
  -8  13   2   337.77   339.08  35.43 o    1
   8 -13  -1   394.57   458.64  34.44 o    1
  -8  13   0   343.63   319.67  60.39 o    1
  -8  13  -1   135.97   166.20  62.06 <    1
  -8  13  -2   238.81   204.51  91.63 <    1
  -8  14   6    78.70   118.11  52.33 <    1
  -8  14   5   170.28   216.70  44.43 o    1
  -8  14   4   454.62   522.35  47.60 o    1
  -8  14   3   181.42   143.55  55.59 <    1
  -8  14   2   182.49   211.33  64.34 o    1
  -8  14   1   293.37   333.29  60.56 o    1
  -8  14   0   283.05   287.64  89.93 o    1
  -8  15   5    72.71    93.51  56.98 <    1
  -8  15   4    37.02    31.21  54.58 <    1
  -8  15   3   408.70   413.78  66.18 o    1
  -8  15   2   649.96   727.37  69.93 o    1
  10   0  -8   955.55  1058.04  83.88 o    1
  10   0  -6   411.68   597.74  54.17 o    1
 -10   0   4  1198.65  1488.61  62.37 o    1
  10   0  -2   923.45  1019.00  54.67 o    1
 -10   0   0   685.38   918.91  51.12 o    1
 -10   0  -2  1082.47  1191.72  57.57 o    1
  10   0   4   202.69   320.11  78.28 o    1
  10   1  -8    98.03   155.75  54.50 <    1
  10   1  -7   209.91   174.37  40.57 o    1
  10   1  -6   808.11  1029.18  48.23 o    1
  10   1  -5   561.18   577.71  56.47 o    1
 -10   1   4   276.22   350.09  35.90 o    1
 -10   1   3    63.34    39.04  34.88 <    1
  10   1  -2   461.05   422.79  34.62 o    1
  10   1  -1   635.30   595.35  39.51 o    1
 -10   1   0   674.97   711.59  52.79 o    1
 -10   1  -1   132.88   139.63  40.75 o    1
 -10   1  -2    61.67   114.26  32.42 o    1
 -10  -1  -3   331.07   361.61  41.59 o    1
  10  -1   4   513.66   660.20  81.42 o    1
  10   2  -8    38.61    64.81  61.29 <    1
  10   2  -7   346.03   385.61  37.29 o    1
  10   2  -6    33.33    44.68  46.63 <    1
  10   2  -5   732.75   924.89  41.17 o    1
 -10   2   4    67.52    97.17  36.56 <    1
 -10   2   3  1253.32  1326.26  49.50 o    1
  10   2  -2    49.23    42.59  28.29 <    1
  10   2  -1   439.48   540.16  33.85 o    1
 -10   2   0    50.01    60.80  31.61 <    1
 -10   2  -1   465.01   507.09  40.99 o    1
 -10  -2  -2    47.37   107.83  46.55 <    1
 -10  -2  -3   807.08   863.57  56.28 o    1
  10  -2   4     8.44    97.78  74.80 <    1
  10   3  -7   556.42   574.67  53.18 o    1
  10   3  -6   170.05   279.23  41.89 o    1
  10   3  -5   966.40  1041.09  42.18 o    1
 -10   3   4    73.20    97.87  35.80 <    1
 -10   3   3   236.23   276.79  26.70 o    1
  10   3  -2    93.20   153.04  25.44 o    1
  10  -3  -1  1106.68  1237.49  35.40 o    1
 -10   3   0   142.26   134.27  27.74 o    1
 -10   3  -1   353.59   322.33  38.20 o    1
 -10  -3  -2     0.37    22.11  63.37 <    1
 -10  -3  -3   719.21   929.13  57.17 o    1
  10   4  -7   110.53   195.02  44.71 o    1
  10   4  -6   241.80   207.42  54.04 o    1
 -10  -4   5    77.63    66.27  38.46 <    1
 -10   4   4   752.51   875.33  34.12 o    1
 -10   4   3   334.05   362.12  27.21 o    1
  10   4  -2   563.03   618.77  29.31 o    1
  10  -4  -1    46.33    76.05  26.60 <    1
 -10  -4   0   402.98   434.73  29.90 o    1
  10  -4   1   158.51   174.02  40.62 o    1
 -10  -4  -2   834.83   903.07  56.57 o    1
 -10  -4  -3    79.72   195.75  70.26 <    1
  10   5  -7    46.47   180.92  79.23 <    1
  10   5  -6  1196.51  1371.94  54.15 o    1
 -10  -5   5    25.37    52.38  45.72 <    1
 -10   5   4   383.81   448.69  28.26 o    1
 -10   5   3    20.15    71.51  29.08 <    1
  10   5  -2   623.41   729.36  32.30 o    1
  10  -5  -1    23.01    21.37  34.68 <    1
 -10  -5   0  1153.45  1196.37  40.75 o    1
  10  -5   1    35.02    42.67  43.47 <    1
  10   5   2   193.03   286.16  74.02 o    1
  10   6  -6    70.09   153.02  51.09 <    1
  10   6  -5   224.64   308.99  35.78 o    1
 -10  -6   4   511.93   593.22  35.68 o    1
 -10  -6   3   548.92   517.14  41.27 o    1
  10  -6  -2   350.92   403.47  31.96 o    1
  10  -6  -1   134.08   164.91  32.07 o    1
 -10  -6   0   113.72    99.65  43.45 <    1
  10  -6   1   316.29   320.86  48.46 o    1
  10   7  -6     3.15    14.80  57.37 <    1
  10   7  -5   779.34   769.64  42.33 o    1
  10  -7  -4    18.04    29.41  42.95 <    1
  10  -7  -3   264.91   353.49  45.68 o    1
  10  -7  -2    12.37    53.96  44.94 <    1
  10  -7  -1   887.83  1017.98  54.36 o    1
  10  -7   0     5.17   -45.28  73.24 <    1
  10   8  -6    59.66    27.61  81.40 <    1
  10   8  -5   239.79   280.47  45.59 o    1
  10  -8  -4   212.71   232.67  45.50 o    1
  10  -8  -3   642.82   664.39  49.58 o    1
  10  -8  -2   147.44   159.76  44.20 o    1
  10  -8  -1   145.08   154.74  46.55 o    1
  10   9  -6   491.99   372.15  66.39 o    1
  10   9  -5   205.46   242.60  54.01 o    1
  10  -9  -4   328.30   295.34  53.05 o    1
  10  -9  -3    14.27    15.39  46.28 <    1
  10  -9  -2   509.00   533.32  67.35 o    1
 -11   1   2   236.60   258.28  90.01 <    1
 -11   1   1   469.20   225.53  88.99 <    1
 -11   2   3   378.79   426.71  93.35 o    1
 -11   2   1    11.27   -51.03  85.23 <    1
 -11   3   1   395.36   499.81  92.46 o    1
